# Supplementary material for: 5-(4-Pyrid­yl)-1,3,4-thia­diazole-2(3H)-thione
Source: Acta Crystallogr Sect E Struct Rep Online. 2010 Dec 18;67(Pt 1):o202. doi: 10.1107/S1600536810052116 (PMC3050180; doi:10.1107/S1600536810052116)
Supplement: Supplementary file 2 [file e-67-0o202-Isup2.hkl]

# 
# h,k,l, Fc-squared, Fo-squared, sigma(Fo-squared) and status flag 
# 
data_I
_shelx_title ' M101124E1 in P2(1)/c' 
_shelx_refln_list_code          4 
_shelx_F_calc_maximum       96.19 
_exptl_crystal_F_000       400.00 
_reflns_d_resolution_high  0.7609 
 
loop_ 
 _symmetry_equiv_pos_as_xyz 
 'x, y, z' 
 '-x, y+1/2, -z+1/2' 
 '-x, -y, -z' 
 'x, -y-1/2, z-1/2' 
 
_cell_length_a     7.8367 
_cell_length_b    15.9715 
_cell_length_c     6.6939 
_cell_angle_alpha  90.000 
_cell_angle_beta  103.680 
_cell_angle_gamma  90.000 
 
_shelx_F_squared_multiplier     1.000 
 
loop_ 
 _refln_index_h 
 _refln_index_k 
 _refln_index_l 
 _refln_F_squared_calc 
 _refln_F_squared_meas 
 _refln_F_squared_sigma 
 _refln_observed_status 
   1   0   0       18.65       17.33      1.07 o 
   2   0   0      118.05      136.36      2.78 o 
   3   0   0      633.82      731.67      7.34 o 
   4   0   0     6156.21     6427.83    230.92 o 
   5   0   0     3446.87     3420.19     64.82 o 
   6   0   0     2047.48     2036.09     59.01 o 
   7   0   0     1120.39     1185.28     39.78 o 
   8   0   0       86.05       78.83     14.22 o 
   9   0   0      568.10      576.70     21.96 o 
  10   0   0      763.27      764.13     57.23 o 
   1   1   0      288.16      287.78      2.54 o 
   2   1   0     2186.96     2348.43     21.76 o 
   3   1   0     2669.96     2824.89     24.03 o 
   4   1   0        3.99       12.72      1.95 o 
   5   1   0       51.97       63.37      4.32 o 
   6   1   0      585.80      570.29     14.50 o 
   7   1   0      210.12      211.26      9.82 o 
   8   1   0      242.47      233.68      8.05 o 
   9   1   0       14.54       11.73      3.08 o 
   0   2   0     2329.95     2544.86     27.21 o 
   1   2   0     3085.88     3239.43     34.82 o 
   2   2   0       11.63       10.20      1.18 o 
   3   2   0       44.96       44.77      1.63 o 
   4   2   0      814.22      843.74     10.65 o 
   5   2   0      310.08      304.79      7.34 o 
   6   2   0      921.27      913.48     20.78 o 
   7   2   0        4.38        9.40      2.69 o 
   8   2   0       76.80       73.24      7.24 o 
   9   2   0       94.26       82.87      7.07 o 
   1   3   0       45.38       32.37      1.09 o 
   2   3   0      662.32      631.68      5.91 o 
   3   3   0      621.58      581.09      5.63 o 
   4   3   0      386.92      392.80      6.68 o 
   5   3   0      176.22      181.96      5.52 o 
   6   3   0      477.81      451.51     12.21 o 
   7   3   0      109.90      108.44      6.07 o 
   8   3   0       61.42       55.47      5.25 o 
   9   3   0      115.67      119.94      8.89 o 
   0   4   0      334.79      328.23      3.29 o 
   1   4   0      616.16      620.53      3.40 o 
   2   4   0      310.78      265.18      3.26 o 
   3   4   0      212.89      230.24      3.37 o 
   4   4   0        4.83        7.32      1.29 o 
   5   4   0      289.89      328.04      6.13 o 
   6   4   0      520.09      522.68     12.53 o 
   7   4   0      131.03      135.75      6.19 o 
   8   4   0        1.99        3.17      1.69 o 
   9   4   0        4.65        6.03      3.59 o 
   1   5   0      433.46      473.11      3.34 o 
   2   5   0      204.17      241.52      3.07 o 
   3   5   0     1958.82     2073.99     33.56 o 
   4   5   0      135.79      148.19      3.63 o 
   5   5   0      824.00      734.95     49.71 o 
   6   5   0      451.06      446.04     10.78 o 
   7   5   0      337.84      351.03     10.31 o 
   8   5   0      122.63      115.00      5.92 o 
   9   5   0      131.52      124.20      7.71 o 
   0   6   0      238.62      186.78      3.10 o 
   1   6   0     4184.93     4558.46     55.89 o 
   2   6   0      395.33      472.56      5.08 o 
   3   6   0       15.67       24.62      2.49 o 
   4   6   0      506.80      521.92     11.21 o 
   5   6   0     2496.39     2144.81    191.41 o 
   6   6   0      168.05      172.57      6.14 o 
   7   6   0        0.07        2.15      1.66 o 
   8   6   0        0.34        2.37      2.67 o 
   9   6   0      160.94      179.48      9.54 o 
   1   7   0     1933.49     2038.34     25.10 o 
   2   7   0      816.42      785.50     13.09 o 
   3   7   0      438.54      422.43      5.98 o 
   4   7   0      766.41      744.57     10.81 o 
   5   7   0        0.44        1.11      1.40 o 
   6   7   0       89.38       91.58      4.69 o 
   7   7   0      501.50      499.30     13.96 o 
   8   7   0      481.68      481.01     14.04 o 
   9   7   0      126.85      124.49      8.48 o 
   0   8   0     1806.54     1708.60     57.42 o 
   1   8   0      874.41      884.82      8.64 o 
   2   8   0       15.58        9.29      1.78 o 
   3   8   0      614.59      613.45      6.80 o 
   4   8   0       20.17       16.72      3.52 o 
   5   8   0     1194.85     1203.05     23.54 o 
   6   8   0      183.21      175.05      7.36 o 
   7   8   0       24.10       21.64      4.84 o 
   8   8   0       21.72       16.61      4.45 o 
   9   8   0      304.11      315.58     14.60 o 
   1   9   0     1395.71     1411.50     14.02 o 
   2   9   0     4613.42     4880.12     36.05 o 
   3   9   0     3547.29     3523.39     37.90 o 
   4   9   0     1352.55     1250.51     64.08 o 
   5   9   0       90.61       80.13      5.12 o 
   6   9   0      598.45      581.00     32.49 o 
   7   9   0     1044.65     1086.42     29.57 o 
   8   9   0      947.19      990.05     17.47 o 
   9   9   0      477.03      505.94     24.26 o 
   0  10   0      553.29      508.98      8.48 o 
   1  10   0       20.40       22.07      2.25 o 
   2  10   0        4.78        4.41      1.16 o 
   3  10   0       48.27       53.27      2.34 o 
   4  10   0      352.25      353.24      8.00 o 
   5  10   0      702.24      709.04     18.78 o 
   6  10   0      118.53      105.91      6.31 o 
   7  10   0      103.38      108.32      7.27 o 
   8  10   0      124.73      135.11     12.91 o 
   1  11   0      436.57      435.49      8.69 o 
   2  11   0       10.73       11.40      2.07 o 
   3  11   0      444.65      401.03     11.52 o 
   4  11   0      728.25      660.39     16.08 o 
   5  11   0       37.93       25.57      4.27 o 
   6  11   0      222.09      220.08      9.75 o 
   7  11   0       16.86       14.60      7.77 o 
   8  11   0        1.87        2.27      3.85 o 
   0  12   0      443.09      457.67     13.26 o 
   1  12   0      293.83      297.22      7.37 o 
   2  12   0       91.15       82.94      3.67 o 
   3  12   0       92.02       79.69      4.12 o 
   4  12   0        0.12        1.53      0.79 o 
   5  12   0        5.34        2.71      1.49 o 
   6  12   0       13.42       15.83      4.45 o 
   7  12   0        0.01        2.71      3.55 o 
   8  12   0       72.80       76.36      8.27 o 
   1  13   0      154.97      150.60      5.61 o 
   2  13   0      181.72      175.09      5.52 o 
   3  13   0      188.21      178.41      6.53 o 
   4  13   0       86.10       88.45      4.61 o 
   5  13   0       13.38       11.11      3.08 o 
   6  13   0        0.11        1.35      2.66 o 
   7  13   0        6.15        8.60      4.18 o 
   0  14   0        1.02        1.78      2.97 o 
   1  14   0      326.89      309.29      7.53 o 
   2  14   0       69.04       66.68      4.21 o 
   3  14   0        7.70        6.36      1.81 o 
   4  14   0      195.31      200.58      6.81 o 
   5  14   0      222.36      226.71     11.25 o 
   6  14   0       53.80       66.82     10.95 o 
   7  14   0       29.69       17.18     10.51 o 
   1  15   0      668.23      671.65     13.78 o 
   2  15   0      781.41      828.14     14.93 o 
   3  15   0      546.88      576.31     14.18 o 
   4  15   0      336.27      327.89     12.03 o 
   5  15   0        0.13        1.27      2.80 o 
   6  15   0      117.18      105.12     12.07 o 
   7  15   0      347.62      343.05     20.64 o 
   0  16   0     1041.18     1131.49     26.41 o 
   1  16   0      107.21      117.63      5.39 o 
   2  16   0       45.35       39.65      4.53 o 
   3  16   0       16.34       10.20      3.65 o 
   4  16   0      184.06      185.31      9.02 o 
   5  16   0      200.66      228.56     10.98 o 
   6  16   0      394.17      433.52     17.74 o 
   1  17   0      619.61      634.42     11.57 o 
   2  17   0      270.78      287.70      8.68 o 
   3  17   0       68.32       63.87      5.81 o 
   4  17   0      303.02      307.18     12.58 o 
   5  17   0       10.27        5.27      3.29 o 
   0  18   0      623.70      684.07     20.24 o 
   1  18   0      719.01      720.92     15.96 o 
   2  18   0      461.61      505.10     15.09 o 
   3  18   0      190.82      197.76      9.76 o 
   4  18   0      388.44      388.36     13.14 o 
   5  18   0      758.07      796.24     34.72 o 
   1  19   0        0.09        1.78      2.03 o 
   2  19   0       33.61       23.58     10.28 o 
   3  19   0        0.02        1.70      2.12 o 
   4  19   0       41.28       47.48      7.43 o 
   0  20   0       56.85       54.42      9.10 o 
   1  20   0       55.15       37.48     13.45 o 
   2  20   0        3.09        1.52      2.59 o 
   3  20   0        2.73        5.74      3.50 o 
 -10   1   1       62.42       55.78      8.92 o 
  -9   1   1       69.36       66.45      6.14 o 
  -8   1   1      411.78      411.75     14.76 o 
  -7   1   1       35.18       40.12      5.35 o 
  -6   1   1      105.67      118.65      5.45 o 
  -5   1   1      250.34      250.80      8.68 o 
  -4   1   1      969.90      986.71     13.34 o 
  -3   1   1      395.67      402.09      3.50 o 
  -2   1   1       11.08       16.87      1.05 o 
  -1   1   1     3985.50     4285.25     21.22 o 
   0   1   1      263.07      245.81      2.63 o 
   1   1   1     3315.22     3488.50     66.09 o 
   2   1   1      120.90      105.90      1.97 o 
   3   1   1      464.61      479.55      4.92 o 
   4   1   1      170.52      158.03      5.78 o 
   5   1   1        1.78        3.28      1.36 o 
   6   1   1        1.89        2.47      1.67 o 
   7   1   1       14.04       12.37      3.00 o 
   8   1   1      433.17      433.41     12.69 o 
   9   1   1       39.27       38.74      7.40 o 
 -10   2   1        3.90        2.04      2.27 o 
  -9   2   1      151.34      157.11      8.29 o 
  -8   2   1      206.79      193.80      7.47 o 
  -7   2   1      401.97      364.23     10.34 o 
  -6   2   1      560.32      579.46     10.91 o 
  -5   2   1      671.82      710.37      8.98 o 
  -4   2   1        0.91        3.07      0.75 o 
  -3   2   1      813.80      872.23      6.93 o 
  -2   2   1       54.70       56.86      1.15 o 
  -1   2   1     6014.68     6802.13     45.09 o 
   0   2   1      149.55      161.32      1.60 o 
   1   2   1     8829.76    10194.71     55.15 o 
   2   2   1       26.49       27.97      1.19 o 
   3   2   1      605.32      642.98      7.74 o 
   4   2   1       94.12       77.00      3.63 o 
   5   2   1      393.45      409.11      9.04 o 
   6   2   1       80.57       81.03      5.51 o 
   7   2   1      449.01      444.21     12.17 o 
   8   2   1       46.49       43.17      7.01 o 
   9   2   1      261.32      267.47     10.49 o 
 -10   3   1       68.68       60.78      7.06 o 
  -9   3   1     1193.85     1237.98     26.38 o 
  -8   3   1      746.51      809.97     18.31 o 
  -7   3   1      707.59      639.37     17.43 o 
  -6   3   1      616.61      576.18     15.73 o 
  -5   3   1       11.19        7.67      1.41 o 
  -4   3   1     3958.39     4167.80     60.49 o 
  -3   3   1     6248.74     6776.60     82.49 o 
  -2   3   1     2883.61     3016.07     25.93 o 
  -1   3   1     1876.19     2002.46     20.26 o 
   0   3   1        6.51        7.81      0.72 o 
   1   3   1     9252.44    10392.01     89.22 o 
   2   3   1     3987.93     4183.58     55.73 o 
   3   3   1     1961.47     1931.42     18.05 o 
   4   3   1     2893.31     3205.22     32.19 o 
   5   3   1      209.32      224.98      6.79 o 
   6   3   1     2017.29     2041.35     38.32 o 
   7   3   1      602.60      589.02     14.65 o 
   8   3   1      693.16      711.37     17.44 o 
   9   3   1      407.75      403.50     12.90 o 
 -10   4   1      452.39      491.88     21.07 o 
  -9   4   1       56.41       45.66      7.36 o 
  -8   4   1       74.74       58.54      5.67 o 
  -7   4   1      102.23       91.18      5.80 o 
  -6   4   1     1131.22     1115.90     19.70 o 
  -5   4   1      329.23      329.56      5.53 o 
  -4   4   1       93.59       70.56      2.30 o 
  -3   4   1      495.80      472.43      4.47 o 
  -2   4   1     1289.11     1334.67     12.79 o 
  -1   4   1     1697.93     1704.99     10.51 o 
   0   4   1       13.77        9.24      0.76 o 
   1   4   1      252.33      248.90      2.18 o 
   2   4   1      597.85      619.27      8.83 o 
   3   4   1     1073.29     1071.61     14.49 o 
   4   4   1      444.02      405.61     12.44 o 
   5   4   1      305.20      278.43      7.98 o 
   6   4   1      620.55      620.17     16.56 o 
   7   4   1      199.89      175.11      7.89 o 
   8   4   1        2.10        1.69      2.22 o 
   9   4   1      222.55      203.62     11.65 o 
  -9   5   1      159.83      160.67      9.11 o 
  -8   5   1      222.04      227.22     10.13 o 
  -7   5   1       51.97       49.74      4.23 o 
  -6   5   1      303.63      264.28      8.94 o 
  -5   5   1       21.60       25.24      2.95 o 
  -4   5   1      841.47      887.11     10.70 o 
  -3   5   1      911.12      858.25      7.58 o 
  -2   5   1      653.84      650.01      5.53 o 
  -1   5   1       25.59       30.22      0.96 o 
   0   5   1      810.83      809.59      8.28 o 
   1   5   1      275.18      293.01      2.75 o 
   2   5   1      233.93      207.53      3.26 o 
   3   5   1     1004.96      936.25     16.69 o 
   4   5   1      261.55      261.25      6.45 o 
   5   5   1      387.81      383.91      9.37 o 
   6   5   1      357.22      342.24     11.65 o 
   7   5   1      572.30      569.38     17.33 o 
   8   5   1       26.32       27.76      4.56 o 
   9   5   1       24.21       16.45      8.95 o 
  -9   6   1      370.76      377.77     12.40 o 
  -8   6   1       12.39       11.85      3.99 o 
  -7   6   1      397.78      396.65     11.05 o 
  -6   6   1     1233.27     1196.77     21.57 o 
  -5   6   1     2057.26     1902.00     26.19 o 
  -4   6   1      247.54      197.90      5.24 o 
  -3   6   1       69.87       81.97      1.93 o 
  -2   6   1      195.45      162.67      2.64 o 
  -1   6   1     3296.11     3451.89     27.48 o 
   0   6   1     5696.84     5969.81     63.94 o 
   1   6   1     2395.28     2493.92     41.50 o 
   2   6   1       34.50       38.42      1.88 o 
   3   6   1      837.56      850.07      9.74 o 
   4   6   1      831.52      808.87     14.26 o 
   5   6   1     1673.60     1597.62     30.88 o 
   6   6   1      379.02      371.21     10.57 o 
   7   6   1      119.50      119.26      6.20 o 
   8   6   1      120.17      116.93      6.98 o 
   9   6   1      484.27      503.22     20.47 o 
  -9   7   1       10.02       10.51      4.25 o 
  -8   7   1       75.97       71.55      6.26 o 
  -7   7   1       20.98       20.43      4.29 o 
  -6   7   1      233.21      249.60      8.80 o 
  -5   7   1        8.54        6.30      2.27 o 
  -4   7   1       47.25       45.67      1.51 o 
  -3   7   1      478.23      490.19      6.25 o 
  -2   7   1      516.64      472.52      5.43 o 
  -1   7   1      306.90      322.10      3.43 o 
   0   7   1        2.17        1.96      0.51 o 
   1   7   1       13.27       12.95      1.20 o 
   2   7   1      769.14      789.44      9.73 o 
   3   7   1      196.97      198.49      4.00 o 
   4   7   1       85.18       86.52      4.83 o 
   5   7   1       52.50       54.43      4.84 o 
   6   7   1      100.40      107.39      5.64 o 
   7   7   1       25.05       23.07      5.98 o 
   8   7   1       18.20       16.51      3.62 o 
   9   7   1        3.18        4.66      5.39 o 
  -9   8   1        3.67        2.20      2.33 o 
  -8   8   1      185.65      187.44      9.17 o 
  -7   8   1      145.29      129.50      8.59 o 
  -6   8   1        8.76       17.66      4.08 o 
  -5   8   1     1009.15      946.40     16.66 o 
  -4   8   1      396.36      397.26      5.43 o 
  -3   8   1      296.49      307.29      4.77 o 
  -2   8   1      800.58      953.81      9.36 o 
  -1   8   1     1460.88     1566.26     11.74 o 
   0   8   1      136.75      149.18      2.86 o 
   1   8   1      618.45      696.42      8.70 o 
   2   8   1      322.08      379.44      6.55 o 
   3   8   1        3.18        4.74      1.37 o 
   4   8   1       19.10       21.60      3.87 o 
   5   8   1      151.12      145.33      6.18 o 
   6   8   1       48.77       39.84      7.39 o 
   7   8   1        4.83        3.31      2.55 o 
   8   8   1       18.49       13.90      8.50 o 
  -9   9   1      451.50      475.19     20.29 o 
  -8   9   1       33.34       23.64      5.26 o 
  -7   9   1        1.29        5.02      3.15 o 
  -6   9   1      510.67      520.91     14.65 o 
  -5   9   1     1062.15      998.86     23.49 o 
  -4   9   1       90.70       84.06      2.62 o 
  -3   9   1       10.10       20.01      3.48 o 
  -2   9   1      686.81      727.21      8.91 o 
  -1   9   1      257.69      279.86      4.16 o 
   0   9   1       31.51       32.77      1.93 o 
   1   9   1       73.97       71.13      2.80 o 
   2   9   1     1792.96     1913.53     17.84 o 
   3   9   1       10.58       18.21      2.33 o 
   4   9   1        0.31        1.40      0.99 o 
   5   9   1      467.51      483.64     14.09 o 
   6   9   1      332.91      361.73     11.22 o 
   7   9   1       38.30       37.36      4.60 o 
   8   9   1       16.89        9.51      4.09 o 
  -9  10   1        3.32        3.64      2.57 o 
  -8  10   1      118.91      121.69      7.19 o 
  -7  10   1      330.47      331.22     10.81 o 
  -6  10   1      124.30      123.52      7.13 o 
  -5  10   1      489.62      490.01     14.39 o 
  -4  10   1       96.32       97.92      4.24 o 
  -3  10   1       34.80       32.14      2.70 o 
  -2  10   1      714.20      724.67      9.74 o 
  -1  10   1      343.20      311.12      4.95 o 
   0  10   1      418.40      428.43      5.79 o 
   1  10   1      431.18      412.71      5.57 o 
   2  10   1        0.04        0.86      0.73 o 
   3  10   1       23.90       23.76      2.47 o 
   4  10   1       89.36       90.27      3.71 o 
   5  10   1     1391.94     1452.05     32.14 o 
   6  10   1       18.26       11.74      3.53 o 
   7  10   1      208.99      198.82     13.25 o 
   8  10   1       33.66       20.65     13.93 o 
  -8  11   1      263.78      254.85     10.53 o 
  -7  11   1      287.27      280.30     10.76 o 
  -6  11   1       30.32       37.76      7.62 o 
  -5  11   1        0.16        1.35      1.83 o 
  -4  11   1      647.50      625.69     12.69 o 
  -3  11   1      588.26      538.99     10.22 o 
  -2  11   1      732.18      736.78     11.85 o 
  -1  11   1      512.10      523.08      7.38 o 
   0  11   1        2.16        2.68      0.84 o 
   1  11   1      857.63      856.23      9.96 o 
   2  11   1      657.13      638.07     12.57 o 
   3  11   1      659.07      635.98     14.91 o 
   4  11   1      135.70      142.58      6.23 o 
   5  11   1        6.63        6.76      2.87 o 
   6  11   1      236.86      245.20     12.63 o 
   7  11   1      109.04      112.07     10.37 o 
   8  11   1      196.73      215.49     13.86 o 
  -8  12   1       19.16       16.34     13.79 o 
  -7  12   1      184.30      178.51     11.59 o 
  -6  12   1     1038.80     1077.59     19.69 o 
  -5  12   1     1567.89     1568.68     36.54 o 
  -4  12   1     1465.57     1449.12     43.65 o 
  -3  12   1       19.44       16.34      3.54 o 
  -2  12   1      702.96      681.51     13.69 o 
  -1  12   1     2450.38     2398.21     42.86 o 
   0  12   1     2488.40     2426.87     31.70 o 
   1  12   1      486.88      454.34      7.63 o 
   2  12   1      216.33      186.95      5.79 o 
   3  12   1       98.62      108.96      4.40 o 
   4  12   1     2661.86     2363.58    139.65 o 
   5  12   1     1115.69     1114.96     66.26 o 
   6  12   1      859.50      824.84     47.86 o 
   7  12   1        3.38        5.34      3.53 o 
  -8  13   1       59.05       49.23      7.14 o 
  -7  13   1      318.55      346.32     14.28 o 
  -6  13   1       17.12       14.78      4.68 o 
  -5  13   1        6.82        3.06      1.75 o 
  -4  13   1      208.55      186.87      8.03 o 
  -3  13   1      115.06      122.90      5.24 o 
  -2  13   1        6.09       10.64      2.17 o 
  -1  13   1      324.42      337.17      8.45 o 
   0  13   1      119.74      104.72      4.33 o 
   1  13   1     1454.34     1428.64     41.23 o 
   2  13   1       42.66       45.31      3.15 o 
   3  13   1       31.78       39.22      3.22 o 
   4  13   1      102.93       88.13      6.62 o 
   5  13   1       24.95       24.94      6.25 o 
   6  13   1       28.92       19.97     11.90 o 
   7  13   1      111.96      117.29     10.13 o 
  -7  14   1       29.19       26.53      9.11 o 
  -6  14   1      131.81      132.75      7.38 o 
  -5  14   1       80.41       79.93      6.10 o 
  -4  14   1      701.35      640.99     17.28 o 
  -3  14   1      343.96      299.83      8.20 o 
  -2  14   1       64.65       74.23      4.34 o 
  -1  14   1      172.78      181.14      5.89 o 
   0  14   1     3720.71     3465.46    139.35 o 
   1  14   1      177.77      183.39      5.91 o 
   2  14   1       96.76       86.30      5.06 o 
   3  14   1        2.25        2.01      2.19 o 
   4  14   1      568.02      541.92     20.91 o 
   5  14   1      329.22      326.08     14.07 o 
   6  14   1        0.05        2.07      5.53 o 
   7  14   1        0.03        4.33      2.37 o 
  -7  15   1       97.80       96.24      8.64 o 
  -6  15   1      194.02      199.05      9.91 o 
  -5  15   1      150.36      133.16      6.63 o 
  -4  15   1       76.33       74.23      8.18 o 
  -3  15   1      368.50      349.45     12.16 o 
  -2  15   1      394.56      395.51      9.01 o 
  -1  15   1      408.68      416.37     10.34 o 
   0  15   1      252.90      250.71      7.38 o 
   1  15   1       73.30       70.22      4.92 o 
   2  15   1      736.07      755.99     16.43 o 
   3  15   1      534.31      541.83     15.40 o 
   4  15   1       23.76       17.17      7.71 o 
   5  15   1        5.55        3.72      3.48 o 
   6  15   1       97.00       89.21      8.47 o 
  -6  16   1       47.55       46.11     10.82 o 
  -5  16   1       18.15       18.36      8.59 o 
  -4  16   1      125.44      121.17      7.48 o 
  -3  16   1       30.04       24.56      8.70 o 
  -2  16   1       46.77       41.27      4.77 o 
  -1  16   1        2.51        2.54      1.37 o 
   0  16   1        1.20        2.29      1.53 o 
   1  16   1        0.02        3.08      2.01 o 
   2  16   1      181.71      171.64      7.91 o 
   3  16   1        1.47        2.33      2.01 o 
   4  16   1        0.04        1.25      2.83 o 
   5  16   1       59.88       56.87     13.58 o 
   6  16   1       19.07       15.82      8.24 o 
  -6  17   1        3.93        6.80      5.70 o 
  -5  17   1        5.31        5.75      4.42 o 
  -4  17   1       42.37       33.96      7.81 o 
  -3  17   1        8.39       10.32      3.06 o 
  -2  17   1       77.53       70.45      5.64 o 
  -1  17   1      152.38      148.66      5.37 o 
   0  17   1        4.51        5.40      2.51 o 
   1  17   1        1.80        3.50      2.75 o 
   2  17   1       11.24        9.99      3.62 o 
   3  17   1        1.85        2.63      1.98 o 
   4  17   1       37.06       27.46     14.48 o 
   5  17   1       14.68       13.20      5.69 o 
  -5  18   1      281.70      294.04     16.04 o 
  -4  18   1      105.48      114.53      8.82 o 
  -3  18   1        7.32        4.32      3.21 o 
  -2  18   1      117.28      117.51      6.30 o 
  -1  18   1      221.24      233.38      8.41 o 
   0  18   1      578.19      628.17     14.31 o 
   1  18   1      129.15      129.91      6.42 o 
   2  18   1        5.60        6.39      2.90 o 
   3  18   1        7.43        3.32      3.22 o 
   4  18   1      172.32      202.39     12.52 o 
  -4  19   1      340.97      357.57     16.27 o 
  -3  19   1      111.41       98.50     11.36 o 
  -2  19   1      222.46      231.22     12.61 o 
  -1  19   1       19.08       18.82      6.67 o 
   0  19   1       96.08       93.88      5.20 o 
   1  19   1        0.02        0.76      2.04 o 
   2  19   1      389.47      405.28     13.72 o 
   3  19   1       59.30       38.78     12.03 o 
  -3  20   1        4.85        4.39      4.62 o 
  -2  20   1        5.82        2.97      3.38 o 
  -1  20   1      867.58      910.69     21.13 o 
   0  20   1       53.68       52.45      6.59 o 
   1  20   1      387.95      386.40     11.44 o 
   2  20   1        0.02        0.17      1.89 o 
 -10   0   2      605.31      620.97     32.40 o 
  -9   0   2      249.37      229.22     12.42 o 
  -8   0   2      101.57       99.90      6.71 o 
  -7   0   2     1216.59     1342.66     36.38 o 
  -6   0   2     4764.50     4690.94    104.49 o 
  -5   0   2     1687.97     1573.34     19.10 o 
  -4   0   2     4667.07     5220.87     76.54 o 
  -3   0   2     4090.16     4702.08     80.69 o 
  -2   0   2     1419.15     1451.58     18.47 o 
  -1   0   2      469.43      424.73     23.25 o 
   1   0   2     1125.92     1058.05     12.13 o 
   2   0   2      582.28      609.13      9.40 o 
   3   0   2      573.78      612.44     17.90 o 
   4   0   2     3302.20     3338.78     52.92 o 
   5   0   2     2770.88     2875.39     77.39 o 
   6   0   2      557.50      575.83     22.59 o 
   7   0   2       67.24       71.54      7.28 o 
   8   0   2      152.31      160.77     11.16 o 
   9   0   2      542.93      565.30     30.62 o 
 -10   1   2        0.99        2.18      3.16 o 
  -9   1   2       90.65      101.92      6.50 o 
  -8   1   2      506.50      495.87     12.90 o 
  -7   1   2        3.23        5.94      2.74 o 
  -6   1   2      418.25      395.86      8.39 o 
  -5   1   2       52.22       54.48      3.39 o 
  -4   1   2      385.92      395.58      5.13 o 
  -3   1   2      737.70      708.83      5.61 o 
  -2   1   2     1611.76     1580.29     11.09 o 
  -1   1   2      771.64      808.64      4.95 o 
   0   1   2     8836.75    10000.86     42.50 o 
   1   1   2     1460.99     1572.90     13.43 o 
   2   1   2     1121.06     1132.40     11.85 o 
   3   1   2     1559.20     1591.87     17.73 o 
   4   1   2       15.97       21.47      3.31 o 
   5   1   2       60.11       60.31      9.45 o 
   6   1   2      179.00      172.82      7.49 o 
   7   1   2      621.11      629.01     19.08 o 
   8   1   2       18.69       12.77      6.53 o 
   9   1   2        4.21        3.44      2.39 o 
 -10   2   2      225.89      244.78     17.12 o 
  -9   2   2       12.53       10.36      4.64 o 
  -8   2   2      112.04      109.22      7.06 o 
  -7   2   2      303.67      337.19      9.93 o 
  -6   2   2      605.91      545.71      9.28 o 
  -5   2   2      596.71      644.36      8.63 o 
  -4   2   2       12.67       10.02      1.88 o 
  -3   2   2      364.02      342.53      3.38 o 
  -2   2   2      602.71      571.33      5.00 o 
  -1   2   2      818.38      827.26     10.28 o 
   0   2   2     4046.56     4324.33     45.70 o 
   1   2   2        2.74        6.72      1.11 o 
   2   2   2       18.42       22.94      1.66 o 
   3   2   2       11.37        8.48      1.94 o 
   4   2   2     1408.74     1421.34     36.60 o 
   5   2   2      104.12      105.14      6.43 o 
   6   2   2      163.93      167.50      7.71 o 
   7   2   2        1.99        3.17      1.61 o 
   8   2   2        0.09        1.31      2.25 o 
   9   2   2      228.31      225.05     11.77 o 
 -10   3   2        0.29        1.34      1.63 o 
  -9   3   2      236.05      231.19     10.70 o 
  -8   3   2       26.98       31.49      4.51 o 
  -7   3   2      111.69      112.59      6.82 o 
  -6   3   2       25.10       19.16      3.12 o 
  -5   3   2       22.36       26.16      2.22 o 
  -4   3   2      317.67      300.13      5.28 o 
  -3   3   2      486.86      463.15      5.70 o 
  -2   3   2     1328.14     1285.79      9.30 o 
  -1   3   2     1235.63     1206.36      6.93 o 
   0   3   2      145.49      143.55      3.07 o 
   1   3   2      370.09      369.21      3.70 o 
   2   3   2      197.88      183.18      4.04 o 
   3   3   2      222.05      214.55      5.39 o 
   4   3   2        0.83        1.84      1.80 o 
   5   3   2        2.23        2.05      1.50 o 
   6   3   2     1585.33     1595.24     34.99 o 
   7   3   2        3.89        4.12      2.07 o 
   8   3   2       98.94       94.18      6.67 o 
   9   3   2        4.81        4.64      2.98 o 
 -10   4   2       20.62       15.64      5.67 o 
  -9   4   2       97.35       78.64      7.98 o 
  -8   4   2      104.13      117.50      7.18 o 
  -7   4   2       44.52       49.21      5.28 o 
  -6   4   2       36.85       32.99      2.37 o 
  -5   4   2      134.74      118.30      3.56 o 
  -4   4   2        1.00        4.18      1.28 o 
  -3   4   2      111.47      115.36      3.74 o 
  -2   4   2      702.18      708.53      5.36 o 
  -1   4   2        0.55        1.00      0.50 o 
   0   4   2      906.58      908.44      7.21 o 
   1   4   2      163.37      156.86      2.21 o 
   2   4   2      492.95      552.91      7.51 o 
   3   4   2      329.54      343.48      5.97 o 
   4   4   2        0.86        1.69      1.20 o 
   5   4   2      570.67      598.48     15.79 o 
   6   4   2      600.19      597.08     16.52 o 
   7   4   2       13.00       12.56      4.11 o 
   8   4   2        1.83        2.67      2.21 o 
   9   4   2       17.28       10.00      5.80 o 
 -10   5   2       21.29       17.70      7.50 o 
  -9   5   2      102.66       95.96      6.45 o 
  -8   5   2       84.22       91.96      6.06 o 
  -7   5   2      681.17      694.58     17.98 o 
  -6   5   2      224.95      214.04      6.66 o 
  -5   5   2      439.70      413.99     13.30 o 
  -3   5   2     1340.33     1456.94     19.23 o 
  -2   5   2      479.26      472.99      3.73 o 
  -1   5   2       19.08       28.25      1.21 o 
   0   5   2      325.81      351.87      3.70 o 
   1   5   2      571.35      574.83      8.44 o 
   2   5   2      272.36      300.76      5.14 o 
   3   5   2     1167.60     1259.18     14.60 o 
   4   5   2       90.53       88.45      4.34 o 
   5   5   2       64.28       61.07      5.17 o 
   6   5   2       31.13       33.78      5.42 o 
   7   5   2       19.30       18.96      5.21 o 
   8   5   2      131.73      125.90      7.44 o 
  -9   6   2      187.94      190.81     10.08 o 
  -8   6   2      200.63      201.28      9.85 o 
  -7   6   2      411.95      432.48     13.30 o 
  -6   6   2       49.73       53.89      5.93 o 
  -5   6   2     4114.61     4095.53     94.65 o 
  -4   6   2        6.96        8.66      2.32 o 
  -3   6   2      352.31      397.62      6.04 o 
  -1   6   2     4780.72     5287.55     44.75 o 
   0   6   2      417.76      375.16     15.93 o 
   1   6   2      190.93      182.63      6.33 o 
   2   6   2      117.82      137.12      3.31 o 
   3   6   2      407.64      405.74      7.00 o 
   4   6   2      856.91      873.00     14.78 o 
   5   6   2      881.10      893.47     20.41 o 
   6   6   2      288.54      292.17     10.26 o 
   7   6   2      147.54      149.00      7.40 o 
   8   6   2      200.31      196.44     10.61 o 
  -9   7   2      170.15      165.81      8.53 o 
  -8   7   2      357.88      357.50     11.01 o 
  -7   7   2      240.23      234.61      8.74 o 
  -6   7   2       65.30       63.24      5.46 o 
  -5   7   2      392.19      364.53      9.95 o 
  -4   7   2     1501.30     1465.83     20.79 o 
  -3   7   2       26.51       23.41      2.90 o 
  -2   7   2     1079.46     1086.38      9.16 o 
  -1   7   2       63.08       67.66      1.86 o 
   0   7   2        2.44        2.73      0.61 o 
   1   7   2     1850.77     1898.03     69.36 o 
   2   7   2      536.10      515.77     12.41 o 
   3   7   2      666.64      699.67     11.30 o 
   4   7   2        7.06        5.75      1.71 o 
   5   7   2       13.60       18.91      4.86 o 
   6   7   2       17.57       15.53      3.81 o 
   7   7   2      205.59      201.71      7.21 o 
   8   7   2      244.55      243.52     11.38 o 
  -9   8   2      128.37      133.46      7.23 o 
  -8   8   2        3.62        4.84      3.24 o 
  -7   8   2       17.09       16.96      4.09 o 
  -6   8   2      870.39      874.30     22.59 o 
  -5   8   2      540.51      514.59     12.48 o 
  -4   8   2        4.97       12.45      5.15 o 
  -3   8   2        2.40        3.38      1.12 o 
  -2   8   2      210.45      207.66      3.54 o 
  -1   8   2      782.52      748.70      7.14 o 
   0   8   2      735.71      715.11      9.07 o 
   1   8   2      896.20      933.95     15.78 o 
   2   8   2      249.72      270.01      9.36 o 
   3   8   2      867.58      866.17     13.20 o 
   4   8   2      128.68      113.82      5.80 o 
   5   8   2      832.11      875.82     23.92 o 
   6   8   2        0.58        1.51      1.84 o 
   7   8   2        2.20        3.65      3.56 o 
   8   8   2       41.97       27.40     16.92 o 
  -9   9   2      848.77      910.17     18.92 o 
  -8   9   2     1093.05     1163.65     28.17 o 
  -7   9   2      499.82      501.99     15.25 o 
  -6   9   2      253.02      244.36     11.87 o 
  -5   9   2      924.72      898.34     19.80 o 
  -4   9   2     2196.06     2121.28     48.77 o 
  -3   9   2     3361.75     3345.85     46.70 o 
  -2   9   2     2257.93     2300.93     24.41 o 
  -1   9   2      592.93      587.99      6.62 o 
   0   9   2      794.86      745.42     16.05 o 
   1   9   2     2127.35     2221.57     24.89 o 
   2   9   2     3087.76     3235.02     39.78 o 
   3   9   2     1878.49     1973.80     40.34 o 
   4   9   2      529.24      544.60     13.74 o 
   5   9   2      352.23      362.85     11.54 o 
   6   9   2      337.41      369.07     14.76 o 
   7   9   2     1210.19     1253.14     33.05 o 
   8   9   2      332.84      332.16     19.13 o 
  -9  10   2       60.05       58.89      7.42 o 
  -8  10   2       15.21       16.32      4.48 o 
  -7  10   2       81.29       85.45      6.99 o 
  -6  10   2       22.37       20.11      5.92 o 
  -5  10   2      235.03      251.37      9.24 o 
  -4  10   2      551.21      547.66     14.86 o 
  -3  10   2        9.40       13.26      1.91 o 
  -2  10   2      146.41      138.82      4.19 o 
  -1  10   2       62.37       59.42      2.37 o 
   0  10   2      177.77      158.01      6.03 o 
   1  10   2      222.39      224.34      6.87 o 
   2  10   2      147.50      145.96      7.05 o 
   3  10   2       31.25       42.52     12.40 o 
   4  10   2      111.25      123.90     10.17 o 
   5  10   2      646.98      650.40     19.72 o 
   6  10   2       21.80       16.75      4.32 o 
   7  10   2       14.03       13.96      5.30 o 
  -8  11   2        0.06        1.86      2.24 o 
  -7  11   2        3.01        6.11      4.42 o 
  -6  11   2        8.02        8.19      3.45 o 
  -5  11   2        0.06        3.56      2.72 o 
  -4  11   2      562.22      532.75     21.88 o 
  -3  11   2      760.67      719.73     13.69 o 
  -2  11   2        0.27        5.15      9.40 o 
  -1  11   2       12.85       11.38      1.97 o 
   0  11   2        0.05        0.75      2.22 o 
   1  11   2     1409.71     1404.17     24.78 o 
   3  11   2       36.98       42.59      6.20 o 
   4  11   2      286.80      271.15     12.84 o 
   5  11   2       55.89       48.71     17.05 o 
   6  11   2      628.41      664.21     20.84 o 
   7  11   2        1.10        4.12      4.89 o 
  -8  12   2      225.80      245.72     10.35 o 
  -7  12   2       17.37       19.31     10.11 o 
  -6  12   2        1.50        3.20      2.78 o 
  -5  12   2       12.91        8.86      2.84 o 
  -4  12   2       33.79       27.50      4.08 o 
  -3  12   2       83.19       65.29      3.26 o 
  -2  12   2        0.79        1.79      0.89 o 
  -1  12   2       56.93       63.33      3.84 o 
   0  12   2      128.28      130.35      4.56 o 
   1  12   2      117.92      112.02      5.46 o 
   2  12   2      201.72      194.61      7.53 o 
   3  12   2       35.42       32.70      5.74 o 
   4  12   2       29.21       35.35      6.66 o 
   5  12   2       11.77       13.13      6.48 o 
   6  12   2      128.89      125.82     16.35 o 
   7  12   2        3.20        6.20      6.06 o 
  -8  13   2       44.20       29.39     10.85 o 
  -7  13   2       94.64       89.18      7.96 o 
  -6  13   2       47.40       40.17      6.04 o 
  -5  13   2       12.16       14.67      5.03 o 
  -4  13   2      153.75      145.48      7.08 o 
  -3  13   2       71.68       67.12      3.95 o 
  -2  13   2      258.22      245.82      6.87 o 
  -1  13   2       87.58       84.85      4.12 o 
   0  13   2      510.23      535.79     11.36 o 
   1  13   2       48.89       49.99      5.57 o 
   2  13   2       42.06       46.70      9.93 o 
   3  13   2       35.01       36.90      8.00 o 
   4  13   2        9.62       10.61      4.00 o 
   5  13   2       67.26       68.34      5.87 o 
   6  13   2       42.76       39.49      8.50 o 
  -7  14   2        0.44        2.14      2.39 o 
  -6  14   2       34.86       38.97      6.88 o 
  -5  14   2      153.67      157.83      7.92 o 
  -4  14   2      208.77      212.32      8.90 o 
  -3  14   2       83.30       69.33      5.75 o 
  -2  14   2      244.07      235.19      6.50 o 
  -1  14   2      180.03      159.08      5.73 o 
   0  14   2       53.68       47.11      3.52 o 
   1  14   2      173.95      169.01      7.43 o 
   2  14   2        1.00        1.46      1.42 o 
   3  14   2        5.49        9.38      4.24 o 
   4  14   2      104.92      110.92      7.07 o 
   5  14   2      229.61      230.69     10.45 o 
   6  14   2       32.27       33.47     10.71 o 
  -7  15   2      364.28      372.01     22.55 o 
  -6  15   2        0.89        3.96      3.66 o 
  -5  15   2      169.60      169.62      8.18 o 
  -4  15   2      754.98      737.20     15.01 o 
  -3  15   2      449.79      460.92     14.46 o 
  -2  15   2      275.53      302.62      7.93 o 
  -1  15   2       94.37       87.39      4.34 o 
   0  15   2      107.60      106.64      5.26 o 
   1  15   2     1199.84     1218.35     24.36 o 
   2  15   2      710.82      750.17     19.83 o 
   3  15   2      325.81      356.46     10.14 o 
   4  15   2       28.11       23.89      6.41 o 
   5  15   2      148.79      155.19     14.36 o 
   6  15   2      381.65      392.44     23.96 o 
  -6  16   2      292.44      306.38     12.50 o 
  -5  16   2      172.13      191.13     10.24 o 
  -4  16   2       92.15       80.48      6.08 o 
  -3  16   2      102.00       81.01      5.57 o 
  -2  16   2      137.70      138.94      6.73 o 
  -1  16   2      106.25      119.01      6.28 o 
   0  16   2      793.99      829.51     14.83 o 
   1  16   2       32.93       32.43      6.54 o 
   2  16   2       11.14        8.44      2.95 o 
   3  16   2       33.36       40.06      7.23 o 
   4  16   2      109.02      104.58      8.20 o 
   5  16   2      159.58      171.66     15.65 o 
  -5  17   2       48.24       49.96     10.68 o 
  -4  17   2      388.89      374.52     10.43 o 
  -3  17   2      233.47      218.13      8.65 o 
  -2  17   2       19.73       22.03      9.13 o 
  -1  17   2       90.20       87.49      5.28 o 
   0  17   2        1.56        4.55      2.73 o 
   1  17   2      964.07      978.55     19.51 o 
   2  17   2      422.33      464.97     12.41 o 
   3  17   2        1.96        5.77      3.94 o 
   4  17   2      108.04      120.36     13.64 o 
  -5  18   2      464.42      447.42     23.44 o 
  -4  18   2      224.88      260.54     15.73 o 
  -3  18   2       14.40        9.82      5.10 o 
  -2  18   2      644.32      674.66     18.73 o 
  -1  18   2     1079.70     1114.44     30.62 o 
   0  18   2      620.65      653.00     16.16 o 
   1  18   2      116.27      115.55      6.86 o 
   2  18   2       66.42       71.45      6.58 o 
   3  18   2      175.57      196.53     10.59 o 
   4  18   2      537.87      552.70     26.52 o 
  -4  19   2       84.81      103.47     14.16 o 
  -3  19   2       37.01       48.08      9.87 o 
  -2  19   2        3.31        1.69      2.56 o 
  -1  19   2        1.33        2.55      2.48 o 
   0  19   2       34.68       29.48      5.55 o 
   1  19   2        0.01        1.58      1.57 o 
   2  19   2       93.86       98.63      7.71 o 
   3  19   2       10.03       12.21      5.15 o 
  -2  20   2       26.42       12.39      7.99 o 
  -1  20   2      184.45      169.25      9.74 o 
   0  20   2       12.67        6.80      5.91 o 
   1  20   2        0.00        1.54      2.44 o 
 -10   1   3      201.94      225.49     21.63 o 
  -9   1   3       88.10       82.03      7.36 o 
  -8   1   3       59.12       58.09      5.48 o 
  -7   1   3        3.28        1.67      1.06 o 
  -6   1   3      212.05      215.65      6.42 o 
  -5   1   3      535.36      512.22     12.52 o 
  -4   1   3     1143.73     1231.06     11.37 o 
  -3   1   3       46.17       42.93      1.87 o 
  -2   1   3      200.97      199.49      3.12 o 
  -1   1   3      481.35      553.32      5.05 o 
   0   1   3      502.30      507.34      6.63 o 
   1   1   3      571.85      541.10      7.63 o 
   2   1   3      169.05      169.40      4.54 o 
   3   1   3       69.44       74.60      4.06 o 
   4   1   3        0.25        1.80      1.85 o 
   5   1   3       64.13       53.79      7.51 o 
   6   1   3       57.11       56.69     11.74 o 
   7   1   3       28.36       25.41      6.79 o 
   8   1   3      189.43      182.45     10.32 o 
 -10   2   3        1.63        1.58      4.25 o 
  -9   2   3       34.18       31.99      9.03 o 
  -8   2   3      380.82      331.91     10.18 o 
  -7   2   3      360.89      316.40      8.46 o 
  -6   2   3      743.11      767.75     14.30 o 
  -5   2   3      814.12      869.17     10.08 o 
  -4   2   3       13.84        7.17      1.78 o 
  -3   2   3      147.82      151.26      3.22 o 
  -2   2   3      219.91      228.39      3.54 o 
  -1   2   3      778.18      803.37      7.03 o 
   0   2   3      592.01      548.20      5.79 o 
   1   2   3     2678.93     2819.90     27.53 o 
   2   2   3       37.30       39.31      2.71 o 
   3   2   3       62.51       56.35      5.35 o 
   4   2   3      397.00      383.40     11.02 o 
   5   2   3      205.36      198.72      7.81 o 
   6   2   3       12.41       10.77      3.53 o 
   7   2   3      375.39      364.10     12.42 o 
   8   2   3        7.95        5.25      2.54 o 
 -10   3   3      354.38      391.64     24.26 o 
  -9   3   3     1225.57     1257.43     28.39 o 
  -8   3   3      605.73      656.54     14.26 o 
  -7   3   3      298.63      280.40      7.21 o 
  -6   3   3        7.77       11.32      2.54 o 
  -5   3   3      395.48      383.09      5.75 o 
  -4   3   3     2514.45     2516.51     29.00 o 
  -3   3   3     4935.58     4641.69    140.12 o 
  -2   3   3      444.39      428.59      4.46 o 
  -1   3   3        0.53        1.07      0.67 o 
   0   3   3       79.76       61.85      2.18 o 
   1   3   3     7501.87     8245.81     68.23 o 
   2   3   3     1756.60     1716.62     20.20 o 
   3   3   3      180.01      163.89      4.51 o 
   4   3   3      679.26      728.29     17.82 o 
   5   3   3      545.99      536.21     15.65 o 
   6   3   3     1725.98     1713.51     53.97 o 
   7   3   3      388.44      391.13     13.06 o 
   8   3   3      310.25      297.13     10.87 o 
 -10   4   3      263.97      283.46     27.12 o 
  -9   4   3        2.20        3.98      2.81 o 
  -8   4   3       90.12       86.86      5.57 o 
  -7   4   3       12.64       11.18      3.40 o 
  -6   4   3      649.97      664.21     11.78 o 
  -5   4   3      124.99      113.74      2.25 o 
  -4   4   3        2.88        2.92      0.69 o 
  -3   4   3       24.93       25.55      1.75 o 
  -2   4   3      608.70      603.78      6.10 o 
  -1   4   3      918.57      848.74      8.87 o 
   0   4   3      538.62      522.70      6.79 o 
   1   4   3      320.06      359.42      6.20 o 
   2   4   3       11.71       16.75      1.96 o 
   3   4   3      434.24      432.49      8.61 o 
   4   4   3      735.70      735.22     18.35 o 
   5   4   3      136.75      120.36      5.89 o 
   6   4   3       55.13       46.76      8.40 o 
   7   4   3       75.07       64.13      5.90 o 
   8   4   3       68.97       74.05      8.03 o 
  -9   5   3      336.82      338.63     10.88 o 
  -8   5   3      217.10      212.46      9.17 o 
  -7   5   3       67.77       71.93      9.08 o 
  -6   5   3       24.32       24.50      6.21 o 
  -5   5   3       78.38       71.39      2.09 o 
  -4   5   3      770.15      800.38     15.06 o 
  -3   5   3      282.96      265.56      5.34 o 
  -2   5   3      268.21      263.40      3.82 o 
  -1   5   3       53.16       53.56      1.84 o 
   0   5   3     1944.54     1973.73     19.88 o 
   1   5   3      747.69      752.97      9.21 o 
   2   5   3        2.08        1.99      0.80 o 
   3   5   3      261.40      251.30      5.96 o 
   4   5   3        7.82        6.98      1.72 o 
   5   5   3      705.79      700.34     18.27 o 
   6   5   3      230.13      217.57      7.87 o 
   7   5   3      628.48      627.30     21.37 o 
   8   5   3        7.84        2.19      2.94 o 
  -9   6   3       91.98       83.01      7.23 o 
  -8   6   3       91.31       80.86      7.39 o 
  -7   6   3      293.99      291.36     11.10 o 
  -6   6   3     1593.48     1612.16     37.23 o 
  -5   6   3     1455.85     1402.46     26.46 o 
  -4   6   3        5.56       12.93      3.09 o 
  -3   6   3      190.71      173.24      3.68 o 
  -2   6   3      492.57      423.77      7.21 o 
  -1   6   3     2722.05     2722.23     21.81 o 
   0   6   3     1190.47     1181.25     11.79 o 
   1   6   3      741.84      731.72     16.78 o 
   2   6   3      201.65      203.61      3.87 o 
   3   6   3     1270.54     1266.04     36.31 o 
   4   6   3      935.72      932.65     21.76 o 
   5   6   3      581.95      575.25     15.62 o 
   6   6   3       56.10       48.24      5.24 o 
   7   6   3       19.86       13.97      8.77 o 
   8   6   3       92.73       91.45      8.88 o 
  -9   7   3       11.81        9.62      5.86 o 
  -8   7   3      197.35      208.19     10.06 o 
  -7   7   3      140.58      132.28      8.94 o 
  -6   7   3       40.89       46.40      6.14 o 
  -5   7   3      115.47      117.05      5.81 o 
  -4   7   3      106.06       99.72      3.91 o 
  -3   7   3      813.92      822.58      9.44 o 
  -2   7   3      114.22       88.42      2.30 o 
  -1   7   3      631.05      654.62      6.59 o 
   0   7   3        3.33        4.00      0.93 o 
   1   7   3       24.00       24.46      4.58 o 
   2   7   3      409.44      430.01     11.88 o 
   3   7   3      112.97      116.51      5.16 o 
   4   7   3      155.17      166.32      7.33 o 
   5   7   3       25.65       26.65      4.20 o 
   6   7   3        5.96        7.46      3.08 o 
   7   7   3       33.28       29.88     10.17 o 
  -9   8   3        5.16        7.28      2.76 o 
  -8   8   3      369.80      408.83     13.85 o 
  -7   8   3      319.50      314.67     10.32 o 
  -6   8   3      234.81      244.20     10.81 o 
  -5   8   3     1317.54     1297.87     26.49 o 
  -4   8   3      801.86      808.10     19.47 o 
  -3   8   3      632.22      630.96      8.42 o 
  -2   8   3      219.39      250.10      4.81 o 
  -1   8   3      361.02      361.44      5.13 o 
   0   8   3       55.32       58.00      3.18 o 
   1   8   3       15.32       18.79      3.31 o 
   2   8   3       63.83       70.84      7.84 o 
   3   8   3      128.20      127.27      7.48 o 
   4   8   3        0.93        2.37      1.28 o 
   5   8   3        1.76        4.18      2.81 o 
   6   8   3        4.30        6.17      3.00 o 
   7   8   3        2.35        3.59      4.06 o 
  -9   9   3      241.71      251.85     12.36 o 
  -8   9   3       36.83       30.02      6.00 o 
  -7   9   3        0.17        1.46      2.15 o 
  -6   9   3       53.98       49.00      5.14 o 
  -5   9   3      290.02      288.37     11.01 o 
  -4   9   3      606.33      580.32     14.40 o 
  -3   9   3        3.96        4.23      1.17 o 
  -2   9   3       24.45       23.52      2.25 o 
  -1   9   3      388.54      398.45      5.36 o 
   0   9   3       79.75       80.86      4.70 o 
   1   9   3      144.97      135.74      6.34 o 
   2   9   3      682.83      736.24     22.05 o 
   3   9   3       10.30       12.89      4.25 o 
   4   9   3        9.30        9.67      3.43 o 
   5   9   3        1.14        0.64      3.11 o 
   6   9   3       33.79       40.23      8.91 o 
   7   9   3       69.57       68.98      8.71 o 
  -8  10   3      239.22      246.31      9.79 o 
  -7  10   3      255.14      272.22      9.68 o 
  -6  10   3      371.91      354.45     12.70 o 
  -5  10   3        4.89        5.73      2.31 o 
  -4  10   3        4.76        6.29      2.01 o 
  -3  10   3      111.71       97.71      3.44 o 
  -2  10   3      683.22      633.30      8.32 o 
  -1  10   3      439.52      422.34      6.77 o 
   0  10   3       51.02       51.49      4.05 o 
   1  10   3      192.66      186.97      6.95 o 
   2  10   3      381.59      427.04     19.66 o 
   3  10   3       28.31       33.26      7.62 o 
   4  10   3       83.85       83.19      7.38 o 
   5  10   3      783.21      828.83     25.64 o 
   6  10   3       55.81       50.80      7.46 o 
   7  10   3       13.85        7.88      3.73 o 
  -8  11   3      235.35      214.88     11.81 o 
  -7  11   3      140.90      135.73      7.88 o 
  -6  11   3       57.08       55.04      6.61 o 
  -5  11   3       85.89       85.86      6.76 o 
  -4  11   3      677.39      683.90     16.20 o 
  -3  11   3      288.07      258.75      5.87 o 
  -2  11   3      727.58      714.26     11.63 o 
  -1  11   3       67.03       67.04      3.11 o 
   0  11   3      105.57       94.85      5.41 o 
   1  11   3      172.72      166.98      6.63 o 
   2  11   3      899.83      827.42     78.15 o 
   3  11   3      303.97      312.54     15.91 o 
   4  11   3       11.86        7.72      3.60 o 
   5  11   3      101.46       99.79     15.09 o 
   6  11   3      547.96      585.78     18.90 o 
  -8  12   3      164.17      165.91     11.53 o 
  -7  12   3      732.98      766.32     16.06 o 
  -6  12   3      603.82      643.81     15.38 o 
  -5  12   3      976.58      964.54     75.23 o 
  -4  12   3      252.01      249.63      8.48 o 
  -3  12   3      272.00      249.29      7.75 o 
  -2  12   3     1115.37     1120.87     18.38 o 
  -1  12   3     1995.51     1958.78     41.40 o 
   0  12   3     2259.33     2265.81     41.42 o 
   1  12   3      112.04      112.91      5.84 o 
   2  12   3        0.68        2.85      2.41 o 
   3  12   3      334.35      364.79     14.10 o 
   4  12   3     1795.93     1905.79     35.99 o 
   5  12   3      724.75      806.60     25.81 o 
   6  12   3       95.87       84.30     11.39 o 
  -7  13   3      181.18      190.40     10.86 o 
  -6  13   3        4.19        4.37      4.01 o 
  -5  13   3       76.81       75.50      6.73 o 
  -4  13   3       83.82       86.63      6.44 o 
  -3  13   3      244.55      227.42      7.81 o 
  -2  13   3        1.49        0.99      1.54 o 
  -1  13   3        6.36        5.78      1.72 o 
   0  13   3      254.53      237.57      8.07 o 
   1  13   3     1015.10     1077.00     26.01 o 
   2  13   3      196.63      193.44      7.70 o 
   3  13   3        5.64        5.62      3.10 o 
   4  13   3        0.02        2.13      3.09 o 
   5  13   3        6.14       11.26      5.90 o 
   6  13   3      157.59      152.84     11.58 o 
  -7  14   3        2.67        1.47      2.24 o 
  -6  14   3      400.04      438.98     11.85 o 
  -5  14   3       11.23        9.13      2.97 o 
  -4  14   3      198.69      158.54      5.90 o 
  -3  14   3      667.96      617.66     16.34 o 
  -2  14   3      254.57      243.81      6.29 o 
  -1  14   3        0.63        2.86      1.88 o 
   0  14   3      704.98      716.96     15.80 o 
   1  14   3       15.43       18.30      3.66 o 
   2  14   3      603.70      614.29     14.15 o 
   3  14   3      141.88      150.02      7.91 o 
   4  14   3      219.54      228.26     11.02 o 
   5  14   3      159.77      152.26     10.52 o 
  -6  15   3       52.49       54.66      7.83 o 
  -5  15   3      125.00      123.32      8.35 o 
  -4  15   3      545.49      528.88     16.56 o 
  -3  15   3       79.28       75.50      4.89 o 
  -2  15   3      113.86      109.47      6.41 o 
  -1  15   3      288.35      293.98     10.60 o 
   0  15   3      821.74      850.54     17.08 o 
   1  15   3       19.92       19.83      4.96 o 
   2  15   3      482.03      501.44     13.50 o 
   3  15   3      313.26      330.92     12.76 o 
   4  15   3       77.39       84.89      7.45 o 
   5  15   3       73.11       60.96     14.63 o 
  -6  16   3        0.30        1.66      1.82 o 
  -5  16   3       17.81       18.01     10.15 o 
  -4  16   3      204.50      190.81     10.28 o 
  -3  16   3      169.94      174.60      8.70 o 
  -2  16   3        9.47        6.88      3.45 o 
  -1  16   3      298.45      291.44      9.47 o 
   0  16   3      113.25      113.01      5.90 o 
   1  16   3      155.33      169.00      7.66 o 
   2  16   3      149.30      151.76      7.41 o 
   3  16   3        0.69        2.83      2.68 o 
   4  16   3       49.81       36.79     12.48 o 
  -5  17   3       41.80       32.38     10.00 o 
  -4  17   3        1.67        2.34      2.64 o 
  -3  17   3        4.13        3.96      2.82 o 
  -2  17   3       44.79       34.25      5.66 o 
  -1  17   3      132.76      130.57      7.35 o 
   0  17   3       10.94        8.10      2.91 o 
   1  17   3        0.02        1.64      2.23 o 
   2  17   3        0.05        2.21      1.85 o 
   3  17   3        1.89        3.46      2.76 o 
  -4  18   3        0.54        1.79      2.57 o 
  -3  18   3       43.78       31.92      7.88 o 
  -2  18   3      109.86      104.95      7.98 o 
  -1  18   3      475.59      481.58     15.77 o 
   0  18   3       54.87       61.08      6.34 o 
   1  18   3      143.47      146.66      7.80 o 
   2  18   3       73.15       72.22      7.30 o 
   3  18   3       15.22        9.70      4.48 o 
  -3  19   3       40.21       31.48      7.85 o 
  -2  19   3       49.54       33.01      9.45 o 
  -1  19   3       20.19       23.90      4.78 o 
   0  19   3      307.76      315.72     11.59 o 
   1  19   3        9.32        7.87      4.17 o 
 -10   0   4      538.85      598.38     46.82 o 
  -9   0   4        1.58       11.46      7.02 o 
  -8   0   4      702.79      649.66     21.89 o 
  -7   0   4      511.73      577.80     18.79 o 
  -6   0   4     4089.77     4088.21    109.77 o 
  -5   0   4      742.83      708.73     18.49 o 
  -4   0   4      545.18      588.73     17.04 o 
  -3   0   4     2534.15     2653.21     30.14 o 
  -2   0   4     2156.03     2165.60     39.08 o 
  -1   0   4     1378.19     1118.02    159.73 o 
   0   0   4     3443.75     3497.91     53.88 o 
   1   0   4     1341.88     1382.04     25.43 o 
   2   0   4      914.55      920.16     21.10 o 
   3   0   4     1436.90     1458.95     44.89 o 
   4   0   4     1326.73     1391.61     46.14 o 
   5   0   4      759.80      784.56     27.93 o 
   6   0   4      157.51      152.83     10.13 o 
   7   0   4      248.59      215.79     12.90 o 
 -10   1   4        2.84        3.58      3.77 o 
  -9   1   4      200.62      217.61     16.89 o 
  -8   1   4      229.22      236.23      9.81 o 
  -7   1   4       13.92       14.35      3.87 o 
  -6   1   4        0.74        0.79      0.84 o 
  -5   1   4        0.71        2.85      2.33 o 
  -4   1   4      907.89      919.59     18.12 o 
  -3   1   4       22.45       12.22      2.29 o 
  -2   1   4      785.33      797.78     11.46 o 
  -1   1   4      126.79      144.29      4.27 o 
   0   1   4     2970.38     3114.01     31.52 o 
   1   1   4        0.64        2.17      1.52 o 
   2   1   4      150.51      138.18      8.18 o 
   3   1   4      366.34      365.02     11.54 o 
   4   1   4        4.74        7.52      2.67 o 
   5   1   4      156.40      151.91      7.52 o 
   6   1   4      141.48      133.11      7.17 o 
   7   1   4      238.03      236.41     10.20 o 
  -9   2   4      183.82      203.45     12.75 o 
  -8   2   4       95.36      104.72      6.90 o 
  -7   2   4      529.05      489.51     41.01 o 
  -6   2   4      219.55      204.20      6.99 o 
  -5   2   4       65.27       64.54      3.22 o 
  -4   2   4        9.58        8.62      1.61 o 
  -3   2   4      890.21      881.51      9.91 o 
  -2   2   4      676.20      657.10     11.07 o 
  -1   2   4       10.75       13.77      3.06 o 
   0   2   4     2527.65     2603.21     60.66 o 
   1   2   4      787.71      794.02     15.61 o 
   2   2   4      120.17      111.57      5.28 o 
   3   2   4       24.66       24.60      4.81 o 
   4   2   4      586.81      610.74     16.87 o 
   5   2   4      127.94      127.62      6.69 o 
   6   2   4      141.83      129.36      6.55 o 
   7   2   4        9.88        6.51      2.54 o 
  -9   3   4      178.75      164.28      9.03 o 
  -8   3   4       43.77       43.58     10.28 o 
  -7   3   4        5.43        7.28      2.80 o 
  -6   3   4        1.77        1.89      0.96 o 
  -5   3   4      161.49      156.21      4.82 o 
  -4   3   4       84.35       73.59      3.65 o 
  -3   3   4       82.85       73.82      3.74 o 
  -2   3   4      383.25      369.68      5.63 o 
  -1   3   4      201.16      190.54      6.77 o 
   0   3   4     1501.54     1494.60     28.37 o 
   1   3   4       12.94       12.13      3.17 o 
   2   3   4      339.48      301.13     19.61 o 
   3   3   4        0.02        1.65      1.98 o 
   4   3   4      134.94      131.66      6.23 o 
   5   3   4        8.52        8.36      3.28 o 
   6   3   4     1242.57     1256.63     25.46 o 
   7   3   4        1.41        2.75      2.67 o 
  -9   4   4      221.02      215.92     10.33 o 
  -8   4   4      236.84      252.33     10.34 o 
  -7   4   4        1.06        2.97      1.64 o 
  -6   4   4       10.35        9.07      2.11 o 
  -5   4   4      393.30      406.00      8.53 o 
  -4   4   4      299.90      293.31      5.68 o 
  -3   4   4       41.90       37.69      3.65 o 
  -2   4   4       36.69       34.33      2.78 o 
  -1   4   4      245.03      257.46      5.90 o 
   0   4   4      874.48      900.63     12.75 o 
   1   4   4      115.51      113.08      4.22 o 
   2   4   4      912.03      943.13     15.19 o 
   3   4   4      213.48      221.84      7.53 o 
   4   4   4        2.24        2.71      2.12 o 
   5   4   4       45.79       46.84      5.18 o 
   6   4   4      134.58      135.14      7.26 o 
   7   4   4       64.36       60.13      9.85 o 
  -9   5   4        3.60        2.52      3.28 o 
  -8   5   4       70.11       75.71      6.21 o 
  -7   5   4      454.54      491.95     15.61 o 
  -6   5   4       73.08       71.69      6.95 o 
  -5   5   4       39.13       36.65      1.79 o 
  -4   5   4      192.22      181.48      4.41 o 
  -3   5   4      709.77      726.09     10.77 o 
  -2   5   4     1060.79     1098.98     11.68 o 
  -1   5   4        5.51        8.88      1.69 o 
   0   5   4       52.59       59.18      3.57 o 
   1   5   4       18.69       19.03      2.81 o 
   2   5   4       48.04       50.15      3.47 o 
   3   5   4      256.57      261.95      9.18 o 
   4   5   4       67.96       70.87      5.71 o 
   5   5   4       24.81       21.59      7.42 o 
   6   5   4       17.59       17.57      6.60 o 
   7   5   4        0.01        1.81      3.35 o 
  -9   6   4      112.74      120.75      8.10 o 
  -8   6   4      509.47      515.03     17.28 o 
  -7   6   4      694.60      724.69     15.33 o 
  -6   6   4      147.13      137.78      7.39 o 
  -5   6   4     1867.80     1908.04     52.85 o 
  -4   6   4      232.87      236.38      5.79 o 
  -3   6   4      389.15      394.03     10.30 o 
  -2   6   4      291.35      259.93      5.30 o 
  -1   6   4     1351.53     1358.19     22.28 o 
   0   6   4      285.28      261.77      5.29 o 
   1   6   4       75.95       78.39      2.88 o 
   2   6   4      192.50      183.76      5.45 o 
   3   6   4      803.13      856.05     21.05 o 
   4   6   4      270.61      274.01      9.67 o 
   5   6   4      409.29      418.53     13.95 o 
   6   6   4       13.66       12.21      4.61 o 
   7   6   4      133.54      127.67     16.24 o 
  -9   7   4      185.52      186.55     13.23 o 
  -8   7   4       77.07       78.58      9.52 o 
  -7   7   4       10.87       12.51      4.01 o 
  -6   7   4       54.65       53.32      6.26 o 
  -5   7   4     1518.66     1540.67     35.70 o 
  -4   7   4      748.69      742.80     17.05 o 
  -3   7   4        2.15        3.48      0.97 o 
  -2   7   4      299.08      300.48      5.83 o 
  -1   7   4      111.66      107.74      3.19 o 
   0   7   4      139.50      130.12      3.45 o 
   1   7   4      311.48      318.53     14.26 o 
   2   7   4      422.30      395.80     17.31 o 
   3   7   4      207.37      202.35     12.50 o 
   4   7   4       72.19       72.42     10.47 o 
   5   7   4       43.21       50.76      8.46 o 
   6   7   4       87.21       74.29     22.25 o 
   7   7   4       39.21       38.31     10.60 o 
  -9   8   4        6.49        8.63      3.34 o 
  -8   8   4       46.95       48.05      6.98 o 
  -7   8   4       25.56       20.63     10.59 o 
  -6   8   4      604.55      608.54     15.74 o 
  -5   8   4      255.50      253.78      9.95 o 
  -4   8   4       12.64       13.46      3.46 o 
  -3   8   4      333.95      322.93      7.40 o 
  -2   8   4       84.91       77.29      2.59 o 
  -1   8   4      764.65      761.85     10.54 o 
   0   8   4       53.49       47.33      1.82 o 
   1   8   4      183.89      195.72     10.59 o 
   2   8   4      337.97      341.83     13.88 o 
   3   8   4      508.48      498.61     17.42 o 
   4   8   4      318.52      333.84     16.31 o 
   5   8   4       97.67       98.81     18.06 o 
   6   8   4        0.70        1.35      2.73 o 
  -8   9   4      487.30      496.14     15.77 o 
  -7   9   4      168.60      165.63      7.79 o 
  -6   9   4        9.31       11.09      4.27 o 
  -5   9   4      974.69      973.28     23.33 o 
  -4   9   4     2135.31     2171.49     49.43 o 
  -3   9   4     1425.93     1421.64     29.23 o 
  -2   9   4      491.63      472.16     14.72 o 
  -1   9   4        8.12        9.75      2.22 o 
   0   9   4      784.32      772.76     19.21 o 
   1   9   4     2492.32     2606.21     81.88 o 
   2   9   4      594.07      598.38     27.52 o 
   3   9   4      613.00      615.74     21.48 o 
   4   9   4       75.09       73.76      7.40 o 
   5   9   4      868.96      872.69     32.39 o 
   6   9   4      132.49      143.30     11.39 o 
  -8  10   4        2.27        2.80      2.23 o 
  -7  10   4       67.84       62.22      6.19 o 
  -6  10   4        6.19        8.52      3.10 o 
  -5  10   4       46.02       52.37      4.72 o 
  -4  10   4      253.75      249.70     10.14 o 
  -3  10   4       10.58        6.99      1.87 o 
  -2  10   4      191.73      179.31      5.23 o 
  -1  10   4      236.89      225.15      6.02 o 
   0  10   4        0.94        1.53      1.89 o 
   1  10   4      414.31      408.05     14.89 o 
   2  10   4      299.89      306.94     12.82 o 
   3  10   4        0.08        2.23      2.81 o 
   4  10   4       36.78       35.37     10.28 o 
   5  10   4      207.58      205.78     13.73 o 
   6  10   4       33.55       21.79     14.17 o 
  -8  11   4        6.02        4.43      2.81 o 
  -7  11   4       71.42       76.88      6.62 o 
  -6  11   4      155.81      147.37      6.97 o 
  -5  11   4       73.02       70.83      8.66 o 
  -4  11   4      119.24      119.26      7.44 o 
  -3  11   4      438.06      413.53     10.58 o 
  -2  11   4       81.25       77.38      3.74 o 
  -1  11   4       98.81       97.35      5.27 o 
   0  11   4       87.01       80.01      5.83 o 
   1  11   4      865.10      895.52     20.23 o 
   2  11   4        3.75        6.17      2.93 o 
   3  11   4       43.49       38.29     15.81 o 
   4  11   4       16.78       16.90      7.30 o 
   5  11   4       58.47       57.53     10.80 o 
   6  11   4      320.03      334.37     18.93 o 
  -7  12   4       49.65       51.64      6.49 o 
  -6  12   4        2.70        2.69      2.19 o 
  -5  12   4       12.96       11.62      3.65 o 
  -4  12   4       36.77       30.05      6.68 o 
  -3  12   4        6.01        4.34      1.96 o 
  -2  12   4       39.56       36.10      3.68 o 
  -1  12   4        5.78        5.37      1.95 o 
   0  12   4        1.45        1.89      1.32 o 
   1  12   4        2.72        4.60      2.02 o 
   2  12   4      134.26      130.09      8.42 o 
   3  12   4        8.65        8.42      3.83 o 
   4  12   4       59.72       60.33      7.26 o 
   5  12   4       18.30       17.11      4.84 o 
  -7  13   4      114.59      105.72      6.91 o 
  -6  13   4      199.58      199.91      8.31 o 
  -5  13   4       45.50       55.88      7.25 o 
  -4  13   4      101.07       89.86      6.34 o 
  -3  13   4       25.65       21.54      4.31 o 
  -2  13   4      156.72      147.71      6.62 o 
  -1  13   4       10.88       11.36      3.61 o 
   0  13   4      525.62      549.38     16.32 o 
   1  13   4       15.07       13.56      4.68 o 
   2  13   4        7.61        7.77      3.70 o 
   3  13   4       40.25       52.15      7.59 o 
   4  13   4        2.99        2.43      3.54 o 
   5  13   4       40.50       31.32      8.93 o 
  -7  14   4       60.81       62.73      9.21 o 
  -6  14   4       22.22       17.03      4.23 o 
  -5  14   4       67.14       55.46     10.76 o 
  -4  14   4      159.94      170.03      7.44 o 
  -3  14   4       91.53       81.20      7.58 o 
  -2  14   4      227.62      224.37      9.05 o 
  -1  14   4       58.89       51.35      5.66 o 
   0  14   4      241.35      239.49      8.74 o 
   1  14   4       19.63       16.16      4.97 o 
   2  14   4        2.15        2.80      2.10 o 
   3  14   4        6.94        6.22      2.36 o 
   4  14   4       39.79       31.68     11.20 o 
  -6  15   4       59.02       59.03      7.52 o 
  -5  15   4      373.94      402.08     16.11 o 
  -4  15   4      671.34      671.64     22.65 o 
  -3  15   4      199.92      203.34     11.72 o 
  -2  15   4        0.85        1.91      2.47 o 
  -1  15   4        1.41        1.59      1.76 o 
   0  15   4      368.79      380.60     11.87 o 
   1  15   4      782.80      819.17     17.60 o 
   2  15   4      320.76      339.78     12.80 o 
   3  15   4       51.31       50.50      6.27 o 
   4  15   4        5.05        4.83      3.45 o 
  -5  16   4       61.48       72.01      7.76 o 
  -4  16   4       14.78        7.88      5.44 o 
  -3  16   4      130.40      126.03      9.06 o 
  -2  16   4      158.44      164.81     10.71 o 
  -1  16   4       63.19       60.82      6.14 o 
   0  16   4      315.06      313.26     10.44 o 
   1  16   4        0.03        1.78      2.22 o 
   2  16   4        4.87        2.42      2.75 o 
   3  16   4      136.60      154.97     10.26 o 
  -4  17   4      351.96      359.74     14.79 o 
  -3  17   4      145.29      125.91      9.34 o 
  -2  17   4       26.37       16.66      5.79 o 
  -1  17   4       27.77       17.88      9.26 o 
   0  17   4        8.42        8.63      5.88 o 
   1  17   4      650.91      652.56     15.78 o 
   2  17   4      181.84      194.07     11.64 o 
  -3  18   4       69.53       67.13      9.33 o 
  -2  18   4      341.72      354.60     14.49 o 
  -1  18   4      731.13      769.40     22.49 o 
   0  18   4      514.96      553.77     22.68 o 
   1  18   4       26.84       15.67      9.52 o 
  -9   1   5       53.88       40.50     14.51 o 
  -8   1   5       76.83       77.49     11.27 o 
  -7   1   5        8.54       13.53      4.27 o 
  -6   1   5      196.34      202.55      7.80 o 
  -5   1   5      362.26      326.92      8.22 o 
  -4   1   5      478.67      490.06     12.23 o 
  -3   1   5       16.21       15.94      4.61 o 
  -2   1   5      247.84      222.19      6.31 o 
  -1   1   5       10.18        6.98      3.36 o 
   0   1   5      223.78      228.35      9.08 o 
   1   1   5       37.51       36.94      9.53 o 
   2   1   5       38.99       40.44      5.65 o 
   3   1   5       26.56       24.56      5.09 o 
   4   1   5        1.64        3.62      1.64 o 
   5   1   5       79.14       74.80      5.51 o 
   6   1   5      122.12      114.67      6.65 o 
  -9   2   5        6.26       11.24      5.00 o 
  -8   2   5      203.90      179.33      9.02 o 
  -7   2   5      220.56      208.77      9.37 o 
  -6   2   5      459.25      459.18     11.40 o 
  -5   2   5      668.24      695.65     15.78 o 
  -4   2   5       61.75       63.30      4.02 o 
  -3   2   5        0.09        0.93      0.98 o 
  -2   2   5      195.49      193.88      6.88 o 
  -1   2   5      158.01      151.10      6.54 o 
   0   2   5      461.15      459.45     12.63 o 
   1   2   5      463.79      479.00     13.98 o 
   2   2   5        1.46        1.82      1.97 o 
   3   2   5        0.03        2.87      2.17 o 
   4   2   5      406.71      395.17     14.06 o 
   5   2   5       91.88       91.19      5.67 o 
   6   2   5       35.64       21.95     12.38 o 
  -9   3   5      608.67      650.99     23.74 o 
  -8   3   5      379.70      403.98     14.59 o 
  -7   3   5        0.01        1.62      2.37 o 
  -6   3   5      291.69      308.93      7.70 o 
  -5   3   5      562.30      562.87     13.21 o 
  -4   3   5     1152.30     1177.71     21.08 o 
  -3   3   5     1501.19     1504.44     27.63 o 
  -2   3   5        0.72        0.91      1.14 o 
  -1   3   5      115.16       98.35      6.12 o 
   0   3   5      551.17      561.14     20.49 o 
   1   3   5     2767.35     2749.36     64.43 o 
   2   3   5      410.83      415.10     12.59 o 
   3   3   5        1.20        2.34      1.30 o 
   4   3   5        1.24        1.96      1.94 o 
   5   3   5      472.64      472.43     17.10 o 
   6   3   5      573.76      604.22     19.75 o 
  -9   4   5       24.94       18.37     10.32 o 
  -8   4   5       89.53       90.35      8.14 o 
  -7   4   5      111.39      101.91      9.26 o 
  -6   4   5      159.71      163.29      7.24 o 
  -5   4   5        0.99        0.92      1.25 o 
  -4   4   5        5.01        4.58      2.03 o 
  -3   4   5      417.98      414.97     12.34 o 
  -2   4   5      111.62      101.75      5.44 o 
  -1   4   5      288.17      262.26      9.70 o 
   0   4   5      526.78      536.32     16.32 o 
   1   4   5      814.32      829.03     21.62 o 
   2   4   5       41.93       40.95      9.95 o 
   3   4   5      120.10      119.77      6.58 o 
   4   4   5      490.56      517.73     12.65 o 
   5   4   5       24.17       16.99      8.61 o 
   6   4   5       12.26       10.39      6.22 o 
  -9   5   5      270.04      254.67     14.93 o 
  -8   5   5       23.48       16.34      9.73 o 
  -7   5   5      151.06      157.84      8.47 o 
  -6   5   5       57.64       62.69      5.41 o 
  -5   5   5      285.62      308.42     11.13 o 
  -4   5   5      200.02      194.28      5.84 o 
  -3   5   5       11.83       13.08      2.79 o 
  -2   5   5       13.02       14.74      2.93 o 
  -1   5   5      320.87      327.51     11.41 o 
   0   5   5      656.04      621.96     34.20 o 
   1   5   5     1035.88     1018.13     24.25 o 
   2   5   5       53.90       53.81     11.05 o 
   3   5   5        1.95        1.93      2.58 o 
   4   5   5       12.45       13.79      6.69 o 
   5   5   5      525.17      516.06     21.12 o 
   6   5   5      125.17      127.29      8.95 o 
  -9   6   5        1.41        3.29      1.82 o 
  -8   6   5      287.50      298.73     14.37 o 
  -7   6   5      145.65      138.85      6.94 o 
  -6   6   5      614.61      633.14     18.96 o 
  -5   6   5      854.59      855.87     21.25 o 
  -4   6   5      249.96      246.57      7.88 o 
  -3   6   5      522.96      521.01     13.52 o 
  -2   6   5      322.85      314.65      7.39 o 
  -1   6   5     1350.81     1371.47     26.37 o 
   0   6   5       82.75       84.58      4.70 o 
   1   6   5       15.17       20.42      6.28 o 
   2   6   5      162.73      170.01      7.40 o 
   3   6   5      762.02      767.77     32.42 o 
   4   6   5      607.32      622.70     23.46 o 
   5   6   5       45.18       46.21      7.69 o 
   6   6   5        0.21        0.32      4.02 o 
  -8   7   5      279.74      319.53     12.87 o 
  -7   7   5      380.76      399.64     12.55 o 
  -6   7   5       26.28       19.95      6.81 o 
  -5   7   5      275.91      290.43      9.68 o 
  -4   7   5      161.55      159.65      5.34 o 
  -3   7   5      740.21      772.48     19.79 o 
  -2   7   5      113.72      105.75      3.94 o 
  -1   7   5      212.85      228.04      7.11 o 
   0   7   5       65.71       65.07      4.50 o 
   1   7   5       76.00       72.29      7.01 o 
   2   7   5      251.29      250.41     13.44 o 
   3   7   5       68.50       68.88     10.89 o 
   4   7   5      102.12      106.18      9.86 o 
   5   7   5       28.39       19.96     14.46 o 
   6   7   5        5.54        5.63      4.40 o 
  -8   8   5      333.32      361.12     13.36 o 
  -7   8   5      117.68      118.24      6.60 o 
  -6   8   5      186.08      198.82      7.97 o 
  -5   8   5      283.37      277.85     10.53 o 
  -4   8   5      428.01      434.09     13.66 o 
  -3   8   5      393.48      396.48     12.49 o 
  -2   8   5        3.15        2.67      1.14 o 
  -1   8   5        5.15        6.04      1.53 o 
   0   8   5        5.35        5.59      2.07 o 
   1   8   5        1.85        4.06      2.23 o 
   2   8   5       63.52       66.29      7.41 o 
   3   8   5       58.47       64.38      7.75 o 
   4   8   5        4.48        2.88      3.19 o 
   5   8   5        0.44        4.92      4.54 o 
  -8   9   5       26.90       18.42      8.55 o 
  -7   9   5        0.02        2.83      2.03 o 
  -6   9   5       69.42       66.36      5.95 o 
  -5   9   5        8.49        5.64      3.25 o 
  -4   9   5      817.39      831.73     18.71 o 
  -3   9   5       10.33        9.45      3.31 o 
  -2   9   5      233.85      231.33      6.58 o 
  -1   9   5       77.03       71.21      3.75 o 
   0   9   5       21.78       22.27      5.19 o 
   1   9   5      148.62      151.91      9.54 o 
   2   9   5       50.99       45.22     11.03 o 
   3   9   5       66.94       65.98     10.39 o 
   4   9   5       31.53       31.34      9.85 o 
   5   9   5       41.94       42.51      8.15 o 
  -8  10   5      239.52      262.69     15.36 o 
  -7  10   5      194.75      207.45      8.80 o 
  -6  10   5       46.88       36.76      5.43 o 
  -5  10   5        0.27        0.38      1.90 o 
  -4  10   5      139.98      132.69      7.01 o 
  -3  10   5      163.90      157.02      7.21 o 
  -2  10   5       73.21       70.52      3.95 o 
  -1  10   5      349.43      337.26      9.35 o 
   0  10   5        0.07        2.69      2.53 o 
   1  10   5       11.78       12.80      5.21 o 
   2  10   5      251.11      269.04     16.67 o 
   3  10   5       13.94       11.38      4.73 o 
   4  10   5       59.27       43.50      8.24 o 
   5  10   5       65.70       56.42      8.57 o 
  -7  11   5        9.23        7.05      4.89 o 
  -6  11   5      107.69      103.39      6.30 o 
  -5  11   5      208.43      208.89      9.47 o 
  -4  11   5      449.31      443.41     11.30 o 
  -3  11   5       90.53       91.25      7.37 o 
  -2  11   5      295.18      288.51     10.14 o 
  -1  11   5       31.06       29.85      4.92 o 
   0  11   5      407.46      416.29     12.90 o 
   1  11   5       19.13       13.23      9.04 o 
   2  11   5      820.72      864.83     22.28 o 
   3  11   5       41.36       42.93      9.52 o 
   4  11   5       49.08       43.82      9.74 o 
  -7  12   5      566.01      597.72     22.95 o 
  -6  12   5      431.14      444.86     14.07 o 
  -5  12   5       64.51       63.71      6.26 o 
  -4  12   5        0.94        2.03      1.92 o 
  -3  12   5      466.56      471.88     15.51 o 
  -2  12   5      803.73      826.79     21.03 o 
  -1  12   5      685.40      704.05     14.03 o 
   0  12   5      943.06      927.04     17.20 o 
   1  12   5      359.36      356.65     12.76 o 
   2  12   5      282.40      308.08     13.13 o 
   3  12   5      227.98      241.87     13.54 o 
   4  12   5      469.64      515.11     19.00 o 
  -6  13   5       14.18       13.71      5.65 o 
  -5  13   5      210.74      217.71     13.02 o 
  -4  13   5       23.68       23.90     12.99 o 
  -3  13   5      215.59      211.61     10.66 o 
  -2  13   5       33.13       26.76      9.77 o 
  -1  13   5       53.59       51.54      5.79 o 
   0  13   5        9.72        6.12      3.21 o 
   1  13   5      146.28      149.89      7.99 o 
   2  13   5      283.17      276.54     11.43 o 
   3  13   5        1.04        2.42      3.78 o 
   4  13   5       31.53       25.27     13.60 o 
  -6  14   5      177.25      177.36     19.07 o 
  -5  14   5       48.65       49.38      7.50 o 
  -4  14   5       20.83       22.60      6.48 o 
  -3  14   5      407.34      436.42     17.07 o 
  -2  14   5      260.55      260.99     12.46 o 
  -1  14   5        9.01        7.64      3.49 o 
   0  14   5        0.21        1.73      2.72 o 
   1  14   5       14.36       14.33      4.98 o 
   2  14   5      541.55      568.59     17.27 o 
   3  14   5      241.44      250.96     12.95 o 
  -5  15   5       48.70       33.79     20.25 o 
  -4  15   5      554.21      532.91     20.60 o 
  -3  15   5        6.37        7.03      6.82 o 
  -2  15   5       23.05       18.05      9.18 o 
  -1  15   5        1.13        1.21      2.94 o 
   0  15   5      296.09      286.02     10.30 o 
   1  15   5       86.18       89.39      6.54 o 
   2  15   5       95.53       99.36      8.66 o 
  -4  16   5       61.89       61.61     10.44 o 
  -3  16   5      324.82      338.35     14.67 o 
  -2  16   5       23.16       15.83      5.97 o 
  -1  16   5      524.63      529.11     18.95 o 
   0  16   5       71.34       65.73      9.94 o 
   1  16   5      264.38      264.79     13.03 o 
  -2  17   5        0.11        1.83      3.21 o 
  -1  17   5        4.07        5.31      3.83 o 
   0  17   5      261.88      243.24     17.07 o 
  -8   0   6      611.54      619.00     34.51 o 
  -7   0   6      229.39      267.03     20.85 o 
  -6   0   6     1283.30     1305.28     73.59 o 
  -5   0   6      269.33      270.21     14.83 o 
  -4   0   6       32.57       26.86      4.20 o 
  -3   0   6      888.43      928.87     47.28 o 
  -2   0   6     1657.38     1623.69     83.14 o 
  -1   0   6      439.17      438.30     28.90 o 
   0   0   6      132.70      135.91     12.18 o 
   1   0   6      115.78      111.32      8.66 o 
   2   0   6      381.39      398.58     20.35 o 
   3   0   6      876.17      882.38     26.16 o 
   4   0   6      302.99      328.52     16.52 o 
   5   0   6      100.84      106.23      8.94 o 
  -8   1   6       17.18       27.61      8.94 o 
  -7   1   6       72.83       73.45      5.68 o 
  -6   1   6      102.41       99.45      6.28 o 
  -5   1   6       23.62       22.58      4.17 o 
  -4   1   6      335.35      348.95     11.65 o 
  -3   1   6        1.29        3.38      3.00 o 
  -2   1   6      202.32      192.75     12.03 o 
  -1   1   6       19.78       16.54      4.52 o 
   0   1   6      365.64      354.80     14.43 o 
   1   1   6      332.66      330.57     11.33 o 
   2   1   6       11.74       12.99      6.46 o 
   3   1   6        9.01       11.81      3.59 o 
   4   1   6        2.88        3.45      2.68 o 
   5   1   6       40.75       24.89     15.84 o 
  -8   2   6      120.22      134.10     11.08 o 
  -7   2   6       99.98      115.47      7.36 o 
  -6   2   6      120.27      104.50      7.79 o 
  -5   2   6      108.98      109.25      6.02 o 
  -4   2   6       10.71       11.66      2.90 o 
  -3   2   6      742.69      778.92     29.01 o 
  -2   2   6      187.87      193.99     11.79 o 
  -1   2   6       33.30       31.19     11.46 o 
   0   2   6      275.60      269.70     11.07 o 
   1   2   6      353.08      339.08     12.52 o 
   2   2   6      297.14      304.30     11.38 o 
   3   2   6        0.69        1.00      2.39 o 
   4   2   6       87.22       87.44      9.06 o 
   5   2   6       66.05       57.82      9.34 o 
  -8   3   6       45.90       51.37     11.11 o 
  -7   3   6      118.12      114.77      8.68 o 
  -6   3   6       11.39       10.81      3.39 o 
  -5   3   6      124.41      132.74      8.23 o 
  -4   3   6      141.61      137.21      6.95 o 
  -3   3   6       36.44       34.00     11.33 o 
  -2   3   6        4.68        6.23      4.26 o 
  -1   3   6        8.62        9.16      3.56 o 
   0   3   6     1912.57     1593.95    293.52 o 
   1   3   6       36.22       27.99      5.65 o 
   2   3   6      211.65      216.81     10.51 o 
   3   3   6       51.72       48.20      5.59 o 
   4   3   6      141.69      142.33     12.44 o 
   5   3   6        6.10        6.31      4.30 o 
  -8   4   6      154.06      147.83      8.79 o 
  -7   4   6        0.10        2.21      2.21 o 
  -6   4   6      211.06      228.60     10.64 o 
  -5   4   6       89.24       97.29      5.64 o 
  -4   4   6      893.95      959.02     23.81 o 
  -3   4   6       13.31       15.11      5.71 o 
  -2   4   6       51.32       62.63     10.48 o 
  -1   4   6       34.93       34.15      6.35 o 
   0   4   6      190.24      188.45      9.57 o 
   1   4   6      441.40      437.19     13.63 o 
   2   4   6      256.84      246.64      9.29 o 
   3   4   6       55.97       48.92     10.34 o 
   4   4   6        0.29        3.06      2.76 o 
   5   4   6       30.41       21.14      6.67 o 
  -8   5   6       42.15       44.67      5.57 o 
  -7   5   6      266.42      280.83     11.94 o 
  -6   5   6      264.73      274.75     11.49 o 
  -5   5   6      259.69      260.01     10.27 o 
  -4   5   6       86.02       88.80      5.42 o 
  -3   5   6      379.07      385.84     13.78 o 
  -2   5   6      572.83      585.26     16.69 o 
  -1   5   6       32.85       34.27      4.28 o 
   0   5   6        1.21        2.13      1.66 o 
   1   5   6        0.01        1.37      1.74 o 
   2   5   6      224.69      218.86     12.89 o 
   3   5   6       20.43       19.24      5.97 o 
   4   5   6      120.56      113.81     11.97 o 
   5   5   6        3.98        3.74      5.18 o 
  -8   6   6      421.74      452.23     21.91 o 
  -7   6   6      258.68      250.62     10.69 o 
  -6   6   6        2.27        3.29      2.59 o 
  -5   6   6       57.73       55.54      5.20 o 
  -4   6   6      172.81      185.02      8.50 o 
  -3   6   6      278.21      288.04     12.19 o 
  -2   6   6      400.17      400.74     10.31 o 
  -1   6   6      221.29      234.04      7.38 o 
   0   6   6        4.84        5.82      2.02 o 
   1   6   6       33.98       39.89     20.25 o 
   2   6   6      504.00      501.16     19.83 o 
   3   6   6      363.50      363.14     18.49 o 
   4   6   6       34.37       30.62     21.01 o 
   5   6   6      127.13      119.18     11.96 o 
  -8   7   6       10.05        7.98      4.85 o 
  -7   7   6      177.73      181.62     10.23 o 
  -6   7   6      140.63      130.98     11.30 o 
  -5   7   6     1132.12     1144.00     22.27 o 
  -4   7   6      201.05      196.76      9.08 o 
  -3   7   6        7.20       10.13      3.04 o 
  -2   7   6        0.94        1.65      1.67 o 
  -1   7   6       84.32       77.96      4.41 o 
   0   7   6      200.57      197.55     10.35 o 
   1   7   6       18.67       17.36     11.01 o 
   2   7   6       73.01       68.94      9.60 o 
   3   7   6       11.77       10.03      6.05 o 
   4   7   6       19.65       14.00     11.20 o 
  -7   8   6       76.18       69.74      7.15 o 
  -6   8   6       13.02       10.46      5.02 o 
  -5   8   6      279.57      290.56     10.13 o 
  -4   8   6      121.09      130.74      6.52 o 
  -3   8   6      454.44      454.30     15.27 o 
  -2   8   6       17.63       21.28      6.04 o 
  -1   8   6      304.42      312.26     12.83 o 
   0   8   6        2.74        2.84      2.11 o 
   1   8   6       53.27       55.27      7.02 o 
   2   8   6       53.78       55.49      6.24 o 
   3   8   6      248.57      271.77     14.47 o 
   4   8   6      236.51      247.18     15.59 o 
  -7   9   6        6.04        6.24      2.87 o 
  -6   9   6       97.63       96.55      6.77 o 
  -5   9   6      678.76      708.91     17.47 o 
  -4   9   6      919.32      955.28     19.56 o 
  -3   9   6      289.35      292.26      9.52 o 
  -2   9   6       39.18       31.48     11.35 o 
  -1   9   6      134.36      125.27      7.36 o 
   0   9   6      235.81      249.68     11.20 o 
   1   9   6     1595.34     1677.70     48.78 o 
   2   9   6        0.37        2.04      3.28 o 
   3   9   6      117.45      108.13      8.64 o 
   4   9   6        1.97        4.56      4.21 o 
  -7  10   6      126.90      115.28     16.02 o 
  -6  10   6       11.09       11.24      4.92 o 
  -5  10   6       25.48       22.09     11.05 o 
  -4  10   6        9.97       11.93      4.77 o 
  -3  10   6       65.71       64.89      9.12 o 
  -2  10   6      247.66      227.51      8.48 o 
  -1  10   6      123.16      120.29      7.28 o 
   0  10   6        0.99        2.69      3.24 o 
   1  10   6      170.10      174.95      9.97 o 
   2  10   6      151.67      163.11      9.57 o 
   3  10   6       33.14       23.38     12.52 o 
  -6  11   6      188.47      182.89      8.44 o 
  -5  11   6       81.96       82.16     12.49 o 
  -4  11   6        3.71        5.32      3.61 o 
  -3  11   6       34.38       30.88      6.45 o 
  -2  11   6      191.56      192.78     12.29 o 
  -1  11   6       28.22       23.19     10.48 o 
   0  11   6      216.40      213.56      8.71 o 
   1  11   6      134.45      132.62     10.36 o 
   2  11   6       10.97        6.98      6.06 o 
   3  11   6      128.31      131.83     11.46 o 
  -6  12   6        0.43        3.02      3.09 o 
  -5  12   6        2.31        2.73      2.35 o 
  -4  12   6       12.43        9.10      5.91 o 
  -3  12   6       28.96       26.03     11.42 o 
  -2  12   6        7.63        9.59      4.53 o 
  -1  12   6        0.80        2.20      1.99 o 
   0  12   6        0.75        1.77      2.17 o 
   1  12   6       31.86       30.33      4.91 o 
   2  12   6       64.24       38.33     19.14 o 
  -5  13   6       40.39       33.75     17.01 o 
  -4  13   6        5.47        2.63      2.98 o 
  -3  13   6      170.43      168.09     10.41 o 
  -2  13   6       89.15       82.39     12.87 o 
  -1  13   6      115.48      127.54      9.02 o 
   0  13   6      124.25      119.93      8.28 o 
   1  13   6       10.65        8.68      2.93 o 
   2  13   6       10.33       11.03      3.50 o 
  -4  14   6       91.13       95.51     11.27 o 
  -3  14   6       18.38       12.59      7.31 o 
  -2  14   6       54.05       39.00     20.55 o 
  -1  14   6       57.60       63.54      8.02 o 
   0  14   6      189.28      197.08     15.15 o 
   1  14   6        1.80        1.42      2.02 o 
  -3  15   6       17.37       13.37      4.82 o 
  -2  15   6      121.02      114.25      9.45 o 
  -1  15   6       29.21       30.21      7.18 o 
  -7   1   7       26.33       35.65      8.33 o 
  -6   1   7       86.67       97.66      6.90 o 
  -5   1   7       80.51       66.31      6.13 o 
  -4   1   7       77.86       74.07      7.19 o 
  -3   1   7       88.89      100.62     11.40 o 
  -2   1   7      175.29      196.21     11.16 o 
  -1   1   7       52.75       51.96     15.89 o 
   0   1   7       51.60       53.83      6.55 o 
   1   1   7        7.90        6.28      5.33 o 
   2   1   7        0.63        3.50      3.17 o 
   3   1   7      118.05      119.40      9.31 o 
   4   1   7        3.92        3.32      4.00 o 
  -7   2   7       54.29       58.09      9.01 o 
  -6   2   7      192.05      199.18     10.11 o 
  -5   2   7      445.96      464.48     13.97 o 
  -4   2   7       36.49       44.60      4.30 o 
  -3   2   7       10.77       12.31      4.97 o 
  -2   2   7       94.79      101.46     11.11 o 
  -1   2   7      116.20      112.12      8.21 o 
   0   2   7      135.95      141.19      9.51 o 
   1   2   7       76.73       80.09      8.86 o 
   2   2   7        2.92        4.46      5.17 o 
   3   2   7        0.04        2.44      3.57 o 
   4   2   7      154.87      147.89     11.01 o 
  -7   3   7      105.81      103.74      8.54 o 
  -6   3   7      285.01      292.35     12.07 o 
  -5   3   7      300.37      320.89     12.15 o 
  -4   3   7      398.67      442.09     14.58 o 
  -3   3   7      113.50      114.89      8.58 o 
  -2   3   7       59.83       50.86      8.71 o 
  -1   3   7      123.47      128.85      8.63 o 
   0   3   7      534.97      560.18     16.60 o 
   1   3   7      505.67      528.48     21.48 o 
   2   3   7       40.17       35.98     24.53 o 
   3   3   7        8.33        6.42      7.14 o 
  -7   4   7       43.15       40.34      5.98 o 
  -6   4   7        9.04       12.09      4.40 o 
  -5   4   7        7.84        8.72      4.69 o 
  -4   4   7       43.01       41.28      6.16 o 
  -3   4   7      460.00      454.67     14.06 o 
  -2   4   7        1.20        0.80      3.21 o 
  -1   4   7      118.42      119.07     10.67 o 
   0   4   7       93.89       85.05      8.03 o 
   1   4   7      480.87      448.11     19.49 o 
   2   4   7       72.97       82.71     10.95 o 
   3   4   7       37.24       40.22     10.33 o 
  -7   5   7      118.23      114.22      9.45 o 
  -6   5   7       73.58       90.48      7.45 o 
  -5   5   7      394.31      437.78     16.41 o 
  -4   5   7        3.40        4.61      3.99 o 
  -3   5   7        8.38        7.42      4.72 o 
  -2   5   7       34.84       36.88      5.02 o 
  -1   5   7      315.74      317.73     11.63 o 
   0   5   7       72.70       87.29      9.35 o 
   1   5   7      695.09      687.79     27.00 o 
   2   5   7      128.25      111.03     11.08 o 
   3   5   7       78.38       61.13      8.35 o 
  -7   6   7       62.93       59.03      7.71 o 
  -6   6   7       30.49       33.40      8.05 o 
  -5   6   7      338.37      333.20     13.40 o 
  -4   6   7      291.81      296.99     12.47 o 
  -3   6   7      415.05      431.22     19.15 o 
  -2   6   7      127.03      133.85     10.76 o 
  -1   6   7      248.40      263.64     31.99 o 
   0   6   7        9.96        7.43      5.82 o 
   1   6   7      144.71      133.83     12.46 o 
   2   6   7       43.67       52.64     13.04 o 
   3   6   7      193.98      205.19     15.98 o 
  -6   7   7       40.37       26.64      8.18 o 
  -5   7   7       61.51       65.92      9.01 o 
  -4   7   7       72.25       74.94      5.87 o 
  -3   7   7      470.33      492.36     26.83 o 
  -2   7   7      169.03      168.93     14.20 o 
  -1   7   7       10.01       14.38      9.60 o 
   0   7   7       43.13       40.01      6.66 o 
   1   7   7       23.65       25.32      8.06 o 
   2   7   7      255.57      261.18     15.21 o 
   3   7   7       20.57       20.15      7.70 o 
  -6   8   7       43.92       46.71      7.75 o 
  -5   8   7        7.94        9.97      3.48 o 
  -4   8   7       78.80       85.04      9.19 o 
  -3   8   7       99.45      115.67      9.65 o 
  -2   8   7       25.06       19.46     10.33 o 
  -1   8   7       74.32       77.73     14.54 o 
   0   8   7      113.05      111.77      9.52 o 
   1   8   7        0.63        1.38      3.19 o 
   2   8   7       54.50       65.23      8.21 o 
  -6   9   7       57.13       48.49      9.31 o 
  -5   9   7       44.07       22.53     16.77 o 
  -4   9   7      331.30      323.64     13.05 o 
  -3   9   7        2.28        3.29      3.17 o 
  -2   9   7      103.54       98.07     10.51 o 
  -1   9   7        0.81        3.46      2.93 o 
   0   9   7       14.83       13.93      6.30 o 
   1   9   7        5.89        5.71      4.23 o 
   2   9   7        1.56        2.30      2.74 o 
  -5  10   7       17.64        9.67      8.13 o 
  -4  10   7      331.03      330.87     14.03 o 
  -3  10   7       95.66       94.83      9.50 o 
  -2  10   7       22.37       15.73      6.19 o 
  -1  10   7       68.20       49.81      9.72 o 
   0  10   7        3.80        2.81      2.76 o 
   1  10   7      220.82      220.19     14.38 o 
  -4  11   7      367.53      356.69     20.26 o 
  -3  11   7        9.75        9.19      8.30 o 
  -2  11   7       40.07       31.30     23.06 o 
  -1  11   7       48.04       29.39      7.36 o 
   0  11   7      348.65      333.98     14.83 o 
   1  11   7       51.06       28.50     10.98 o 
  -3  12   7      314.66      313.89     18.87 o 
  -2  12   7      209.60      229.41     17.12 o 
  -1  12   7      169.31      171.41     16.50 o 
   0  12   7       74.80       59.64      8.21 o 
  -5   0   8       13.41        8.79      4.08 o 
  -4   0   8       65.06       60.08      6.38 o 
  -3   0   8      246.93      280.07     21.59 o 
  -2   0   8      674.91      692.01     39.13 o 
  -1   0   8        6.85       10.74     17.17 o 
   0   0   8        2.92        1.06      3.61 o 
   1   0   8       34.44       20.56     26.54 o 
  -6   1   8       53.84       50.06      7.48 o 
  -5   1   8       96.95       94.55      7.84 o 
  -4   1   8       29.30       22.85      7.52 o 
  -3   1   8        2.90        3.75      4.59 o 
  -2   1   8        3.55        4.32      4.94 o 
  -1   1   8       17.17       12.95      7.87 o 
   0   1   8       70.90       77.03      7.57 o 
   1   1   8      166.72      154.60     14.82 o 
  -6   2   8       35.47       25.61      5.41 o 
  -5   2   8      137.88      152.39      9.88 o 
  -4   2   8       51.58       56.39      5.02 o 
  -3   2   8      191.29      190.17     11.13 o 
  -2   2   8        1.82        2.25      5.96 o 
  -1   2   8        1.13        2.79      3.78 o 
   0   2   8       37.04       32.00     25.49 o 
   1   2   8       26.71       18.49     21.52 o 
  -6   3   8      123.05      111.64      8.75 o 
  -5   3   8        1.82        2.74      3.13 o 
  -4   3   8      259.50      252.79     11.62 o 
  -3   3   8      213.42      185.68      8.89 o 
  -2   3   8       23.95       22.36     14.88 o 
  -1   3   8       32.33       27.88      9.16 o 
   0   3   8      804.46      751.23     31.96 o 
   1   3   8        5.24        1.81      2.53 o 
  -5   4   8       10.03       12.07      8.47 o 
  -4   4   8      610.15      653.34     18.03 o 
  -3   4   8        7.19        5.72      5.10 o 
  -2   4   8      123.33      113.44     15.92 o 
  -1   4   8       34.18       29.88     27.74 o 
   1   4   8      478.13      426.35     26.10 o 
  -5   5   8       74.76       66.24      6.91 o 
  -4   5   8        2.73        2.27      1.97 o 
  -3   5   8      168.21      170.54     14.52 o 
  -2   5   8      165.14      172.73     17.85 o 
  -1   5   8       26.23       16.46     23.57 o 
   0   5   8        1.88        2.05      3.08 o 
   1   5   8       66.67       65.75     11.73 o 
  -5   6   8      104.67      100.27      9.39 o 
  -4   6   8       84.26       82.97      9.98 o 
  -3   6   8      121.94      121.04     10.47 o 
  -2   6   8      133.85      135.66     10.66 o 
  -1   6   8       21.38       11.94     22.24 o 
   0   6   8       38.95       16.30     13.98 o 
  -4   7   8       60.54       50.38     12.53 o 
  -3   7   8        8.41        3.87      5.84 o 
  -2   7   8       76.30       77.34      8.76 o 
  -1   7   8       20.33       14.27     24.54 o 
   0   7   8       30.79       17.66     17.98 o 
  -3   8   8      250.18      240.98     21.77 o 
  -2   8   8        1.83        3.41      4.31 o 
  -1   8   8       33.30       28.58     35.14 o 
                                                 
